# Supplementary material for: Contribution to knowledge of the genus Chydaeus in Xizang Autonomous Region [Tibet] and Yunnan Province, China (Coleoptera, Carabidae, Harpalini)
Source: Zookeys. 2012 Feb 24;(171):39–92. doi: 10.3897/zookeys.171.2306 (PMC3288682; doi:10.3897/zookeys.171.2306)
Supplement: XML Treatment for Chydaeus fugongensis [file zookeys.171.2306-treatment2.xml]

<!DOCTYPE tp:taxon-treatment
  PUBLIC "-//TaxonX//DTD Taxonomic Treatment Publishing DTD v0 20100105//EN" "tax-treatment-NSO.dtd">
<tp:taxon-treatment xmlns:tp="http://www.plazi.org/taxpub"><tp:treatment-meta><mixed-citation publication-type="journal"><person-group><name><surname>Kataev</surname><given-names>Boris M.</given-names></name><name><surname>Liang</surname><given-names>Hongbin</given-names></name><name><surname>Kavanaugh</surname><given-names>David H.</given-names></name></person-group><article-title>Contribution to knowledge of the genus 
                    <italic>Chydaeus</italic> in Xizang Autonomous Region [Tibet] and Yunnan Province, China (Coleoptera, Carabidae, Harpalini)
                </article-title><source>Zookeys</source><day>24</day><month>2</month><year>2012</year><volume>2012</volume><issue>171</issue><fpage>39</fpage><lpage>92</lpage><pub-id pub-id-type="doi">10.3897/zookeys.171.2306</pub-id></mixed-citation></tp:treatment-meta><tp:nomenclature><tp:taxon-name>
                        <tp:taxon-name-part taxon-name-part-type="genus">Chydaeus</tp:taxon-name-part>
                        <tp:taxon-name-part taxon-name-part-type="species">fugongensis</tp:taxon-name-part>
                    <object-id xmlns:xlink="http://www.w3.org/1999/xlink" xlink:type="simple">urn:lsid:zoobank.org:act:E9FE9140-4A0A-4A14-AADB-EF636C7CE0F6</object-id>
                    <object-id xmlns:xlink="http://www.w3.org/1999/xlink" xlink:type="simple">http://species-id.net/wiki/Chydaeus_fugongensis</object-id>
                    </tp:taxon-name><tp:taxon-authority>Kataev &amp; Kavanaugh</tp:taxon-authority><tp:taxon-status xmlns:xlink="http://www.w3.org/1999/xlink" xlink:type="simple">sp. n.</tp:taxon-status><xref ref-type="fig" rid="F2">Figs 10–15</xref><xref ref-type="fig" rid="F9">51</xref><xref ref-type="fig" rid="F10">56</xref><xref ref-type="fig" rid="F15">66</xref></tp:nomenclature><tp:treatment-sec sec-type="Type material"><title>Type material.</title><p> Holotype, a male, deposited in IOZ, labeled: “China, Yunnan, Fugong Co., Lishadi town, Shibali, 6 km up, roadside, <named-content xmlns:xlink="http://www.w3.org/1999/xlink" content-type="dwc:verbatimCoordinates" xlink:type="simple">27.17628°N, 98.74167°E</named-content>, 2920 m, 2.V.2004, H.B. Liang &amp; X.Y. Li leg”.</p></tp:treatment-sec><tp:treatment-sec sec-type="Description"><title>Description</title><p> (male holotype only). Dorsal habitus as in <xref ref-type="fig" rid="F9">Fig. 51</xref>. Size: Body length 8.2 mm, width 3.8 mm.</p><p>Color: Body black, shiny on dorsum; mandibles basally, pronotum at basal angles and elytral epipleura slightly paler, reddish black. Antennae brown, with antennomeres 3 and 4 infuscated. Palpi light brown. Tarsi dark brown.</p><p>Microsculpture: Head with dorsal microsculpture comprised of fine isodiametric meshes, visible throughout, except effaced on frons and vertex. Pronotum with microsculpture visible throughout, comprised of fine isodiametric meshes basally and <!--PageBreak-->laterally and of slightly transverse, nearly effaced meshes on remaining surface. Elytra with microsculpture distinct throughout, comprised of fine, slightly transverse meshes.</p><p>Head: Comparatively large (HWmax/PWmax = 0.73 and HWmin/PWmax = 0.63), covered with micropunctures and very fine wrinkles; tempora slightly convex, almost flat, sloped to neck. Clypeus slightly concave and with slightly convex bead apically. Frontal suture distinct, slightly impressed. Frontal foveae small, oval, slightly deepened; clypeo-ocular prolongations absent. Supraorbital setae situated just behind hind margins of eyes. Eyes small and moderately convex. Antennae slightly extended beyond pronotal basal margin, with antennomeres 5 to 7 each about 1.6 times as long as wide. Labrum distinctly emarginate apically. Left mandible truncate at apex. Ligular sclerite nearly parallel-sided, straight at apex.</p><p>Pronotum (<xref ref-type="fig" rid="F2">Fig. 10</xref>): Markedly transverse (PWmax/PL = 1.64), narrowed basad (PWmax/PWmin = 1.26) and widest before middle. Sides rounded in anterior half and very faintly sinuate in basal half, with one lateral setigerous pore on each side before middle. Apical margin arcuately emarginate, bordered only laterally. Basal margin very broadly emarginate, almost straight, distinctly bordered throughout, slightly wider than apical margin and slightly narrower than elytral base between humeral angles. Apical angles slightly less than 90°, extended anteriad and narrowly rounded at apices. Basal angles slightly more than 90°, sharp at apices, each with a tiny denticle produced laterad. Pronotal disc moderately convex, slightly depressed basally, slightly sloped to sides<!--PageBreak--> and more abruptly sloped to apical angles. Lateral depressions present as narrow furrows behind apical angles, slightly widened behind lateral setigerous pore, and fused in basal quarter with large laterobasal depressions. Basal foveae elongate, moderately deep. Areas between basal foveae and between basal foveae and lateral depressions slightly convex. Pronotal surface coarsely and irregularly punctate along base and in lateral depressions, finer and sparser punctation present along apical margin and in central portion of disc.</p><p>Elytra: Oval, rounded at sides, moderately wide (EL/EW= 1.34, EL/PL = 2.83, EW/PWmax = 1.29), widest approximately at middle, not fused along suture. Humeri slightly prominent, widely rounded at apices, each with indistinct denticle visible only from behind; sides just behind humeral angles markedly rounded. Subapical sinuations shallow. Sutural angles not separated from each other, less than 90°, blunt at apices. Basal borders slightly sinuate, joined with lateral margin at very obtuse angle. Striae impunctate, faintly impressed along entire length. Parascutellar striae present, short, with basal setigerous pores present. Intervals slightly convex, almost flat, impunctate. Umbilicate setal series widely interrupted at middle, with anterior group comprised of six setigerous pores and posterior group comprised of seven setigerous pores on right side and of nine setigerous pores on left side.</p><p>Hindwings: Reduced to small scales.</p><p>Venter: Prosternum covered with scattered and very short setae. Prosternal medial process not projected posteriad. Proepisterna smooth, impunctate. Metepisterna (<xref ref-type="fig" rid="F2">Fig. 11</xref>) distinctly narrowed posteriad, slightly wider than long. Sternum VII (anal) in male with two pairs of setae along apical margin and slightly truncate at apex.</p><p>Legs: Metacoxae with additional posteromedial setigerous pore and with one or two additional medial setigerous pores. Metafemora with two setae along posterior margin. Protibiae with one ventroapical spine, the outer margin with one stouter spine and three slenderer spines apically. Tarsi glabrous dorsally, tarsomere 5 with three or four pairs of lateroventral setae. Metatarsi approximately equal to minimum linear distance across neck constriction just behind eyes; tarsomere 1 distinctly longer than tarsomere 2 and slightly shorter than tarsomeres 2+3. Protarsi (in male) moderately enlarged, with tarsomere 1 slightly longer than wide, tarsomeres 2 slightly wider than long, tarsomeres 3 and 4 distinctly wider than long and tarsomeres 1 to 4 with adhesive vestiture ventrally (only apically on tarsomere 1); mesotarsi comparatively slightly enlarged, with tarsomere 1 (not enlarged) distinctly longer than wide, tarsomere 2 slightly longer than wide, tarsomere 3 slightly wider than long, tarsomere 4 much smaller than tarsomeres 2 and 3 and deeply concave apically; mesotarsomeres 2 and 3 with adhesive vestiture ventrally.</p><p>Aedeagus (<xref ref-type="fig" rid="F2">Figs 12–15</xref>): Median lobe moderately widened medially (dorsal aspect), bent ventrad behind basal bulb and with terminal lamella slightly curved dorsad (lateral aspect) and with ventral margin nearly straight medially. Terminal lamella (<xref ref-type="fig" rid="F2">Fig. 12</xref>) flat, in dorsal aspect triangular, slightly longer than wide, narrowly rounded at apex and without any apical capitulum. Apical orifice in dorsal position, prolonged to basal bulb. Internal sac with several spiny patches.</p><fig id="F2" position="float" orientation="portrait"><label>Figures 10–15.</label><caption><p> <italic><tp:taxon-name>Chydaeus fugongensis</tp:taxon-name></italic> sp. n. (holotype) <bold>10</bold> Pronotum <bold>11</bold> Left metepisternum <bold>12</bold> Terminal lamella of median lobe, dorsal view <bold>13</bold> Median lobe, left lateral view <bold>14</bold> Median lobe, dorsal view <bold>15</bold> Middle portion of median lobe, right lateral view. Scale lines: A = 1.0 mm (Fig. 10), B = 0.5 mm (Fig. 12), C = 1.0 mm (Figs 11, 13–15).</p></caption><graphic xmlns:xlink="http://www.w3.org/1999/xlink" xlink:href="ZooKeys-171-039-g002.jpg" position="float" orientation="portrait" xlink:type="simple"/></fig></tp:treatment-sec><tp:treatment-sec sec-type="Distribution"><title>Distribution.</title><p><xref ref-type="fig" rid="F10">Fig. 56</xref>. This new species is known only from the type locality (Shibali, Lishadi town, Fugong County) in the northern part of Gaoligong Shan, northwestern Yunnan Province, China.</p></tp:treatment-sec><tp:treatment-sec sec-type="Habitat"><title>Habitat.</title><p> The holotype specimen was collected in a roadside open area hidden under a stone (<xref ref-type="fig" rid="F14">Fig. 66</xref>).</p></tp:treatment-sec><tp:treatment-sec sec-type="Specific epithet"><title>Specific epithet.</title><p> The specific epithet refers to Fugong, the county in Yunnan Province, where the type specimen was collected.</p></tp:treatment-sec><tp:treatment-sec sec-type="Remarks"><title>Remarks.</title><p> Like <italic><tp:taxon-name>Chydaeus shunichii</tp:taxon-name></italic> re-described above, <italic><tp:taxon-name>Chydaeus fugongensis</tp:taxon-name></italic> belongs to the <italic>kasaharai</italic> group because the holotype specimen has all the distinctive features of that group, namely: elytra with comparatively short parascutellar striae and with basal setigerous pores, the umbilicate setal series with wide gap medially, metepisterna slightly wider than long, and metacoxae with a posterolateral setigerous pore and additional medial setigerous pores. Within this group, the single known <italic><tp:taxon-name>Chydaeus fugongensis</tp:taxon-name></italic> male is most similar to those of <italic><tp:taxon-name>Chydaeus shunichii</tp:taxon-name></italic>, differing from them in the following characters: body, particularly the elytra, more elongate, pronotal sides slightly sinuate in basal half, pronotal microsculpture comprised of fine isodiametric meshes basally and laterally and of slightly transverse and nearly effaced meshes on the remaining surface, sternum VII (anal) slightly truncate at apex, median lobe of the aedeagus narrower, less markedly curved ventrad and with a longer terminal lamella, and the internal sac with characteristic armature. The <italic><tp:taxon-name>Chydaeus fugongensis</tp:taxon-name></italic> male is similar to those <italic><tp:taxon-name>Chydaeus kasaharai</tp:taxon-name></italic> in the shape of the median lobe, but differs from them in having impunctate elytra with much wider inner humeral angles (formed by the junction of the basal border and lateral elytral margin) and dorsally glabrous tarsi, and in the structure of the internal sac of the aedeagus. In addition, the basal bulb of the median lobe in <italic><tp:taxon-name>Chydaeus fugongensis</tp:taxon-name></italic> is relatively smaller than that in <italic><tp:taxon-name>Chydaeus kasaharai</tp:taxon-name></italic> males.</p></tp:treatment-sec><tp:treatment-sec><!--Section generated to contain objects referenced in tp:taxon-treatment.--><fig id="F9" position="float" orientation="portrait"><label>Figures 51–55.</label><caption><p> Dorsal habitus, <italic><tp:taxon-name>Chydaeus</tp:taxon-name></italic> species. <bold>51</bold> <italic><tp:taxon-name>Chydaeus fugongensis</tp:taxon-name></italic> sp. n. (holotype). <bold>52</bold> <italic><tp:taxon-name>Chydaeus gutangensis</tp:taxon-name></italic> sp. n. (holotype). <bold>53</bold> <italic><tp:taxon-name>Chydaeus hanmiensis</tp:taxon-name></italic> sp. n. (holotype). <bold>54</bold> <italic><tp:taxon-name>Chydaeus asetosus</tp:taxon-name></italic> sp. n. (holotype) <bold>55</bold> <italic><tp:taxon-name>Chydaeus baoshanensis</tp:taxon-name></italic> sp. n. (holotype). Scale lines = 1.0 mm.</p></caption><graphic xmlns:xlink="http://www.w3.org/1999/xlink" xlink:href="ZooKeys-171-039-g009.jpg" position="float" orientation="portrait" xlink:type="simple"/></fig><fig id="F10" position="float" orientation="portrait"><label>Figures 56–57.</label><caption><p> Toporelief map of southeastern Asia, illustrating localities for <italic><tp:taxon-name>Chydaeus</tp:taxon-name></italic> species <bold>56</bold> <italic><tp:taxon-name>Chydaeus shunichii</tp:taxon-name></italic> Ito = red dots, <italic><tp:taxon-name>Chydaeus fugongensis</tp:taxon-name></italic> sp. n. = pink diamond, <italic><tp:taxon-name>Chydaeus gutangensis</tp:taxon-name></italic> sp. n. = yellow square, and <italic><tp:taxon-name>Chydaeus hanmiensis</tp:taxon-name></italic> sp. n. = light blue triangle <bold>57</bold> <italic><tp:taxon-name>Chydaeus baoshanensis</tp:taxon-name></italic> sp. n. = dark blue square, <italic><tp:taxon-name>Chydaeus asetosus</tp:taxon-name></italic> sp. n. = yellow triangles, and <italic><tp:taxon-name>Chydaeus obtusicollis</tp:taxon-name></italic> Schauberger = red dots. Only new records reported here are shown. Scale bar = 300 km (in 100 km increments).</p></caption><graphic xmlns:xlink="http://www.w3.org/1999/xlink" xlink:href="ZooKeys-171-039-g010.jpg" position="float" orientation="portrait" xlink:type="simple"/></fig><fig id="F15" position="float" orientation="portrait"><label>Figures 66–67.</label><caption><p> Digital photographs of habitats for <italic><tp:taxon-name>Chydaeus</tp:taxon-name></italic> species <bold>66</bold> Shibali (6 km W), Fugong County, Yunnan Province, China, ca 2920 m; locality for <italic><tp:taxon-name>Chydaeus fugongensis</tp:taxon-name></italic> sp. n. <bold>67</bold> Shibali, Fugong County, Yunnan Province, China, ca. 2530 m; locality for <italic><tp:taxon-name>Chydaeus asetosus</tp:taxon-name></italic> sp. n. and <italic><tp:taxon-name>Chydaeus bedeli difficilis</tp:taxon-name></italic> Kataev &amp; Schmidt</p></caption><graphic xmlns:xlink="http://www.w3.org/1999/xlink" xlink:href="ZooKeys-171-039-g015.jpg" position="float" orientation="portrait" xlink:type="simple"/></fig><fig id="F14" position="float" orientation="portrait"><label>Figures 64–65.</label><caption><p> Digital photographs of habitats for <italic><tp:taxon-name>Chydaeus</tp:taxon-name></italic> species <bold>64</bold> Yaojiaping, Lushui County, Yunnan Province, China, ca. 2500 m; locality for <italic><tp:taxon-name>Chydaeus satoi</tp:taxon-name></italic> Ito and <italic><tp:taxon-name>Chydaeus shunichii</tp:taxon-name></italic> Ito <bold>65</bold> Fengxue Yakou, Lushui County, Yunnan Province, China, ca. 3150 m; locality for <italic><tp:taxon-name>Chydaeus bedeli difficilis</tp:taxon-name></italic> Kataev &amp; Schmidt and <italic><tp:taxon-name>Chydaeus shunichii</tp:taxon-name></italic> Ito.</p></caption><graphic xmlns:xlink="http://www.w3.org/1999/xlink" xlink:href="ZooKeys-171-039-g014.jpg" position="float" orientation="portrait" xlink:type="simple"/></fig></tp:treatment-sec></tp:taxon-treatment>
