# Supplementary material for: Contribution to knowledge of the genus Chydaeus in Xizang Autonomous Region [Tibet] and Yunnan Province, China (Coleoptera, Carabidae, Harpalini)
Source: Zookeys. 2012 Feb 24;(171):39–92. doi: 10.3897/zookeys.171.2306 (PMC3288682; doi:10.3897/zookeys.171.2306)
Supplement: XML Treatment for Chydaeus hanmiensis [file zookeys.171.2306-treatment4.xml]

<!DOCTYPE tp:taxon-treatment
  PUBLIC "-//TaxonX//DTD Taxonomic Treatment Publishing DTD v0 20100105//EN" "tax-treatment-NSO.dtd">
<tp:taxon-treatment xmlns:tp="http://www.plazi.org/taxpub"><tp:treatment-meta><mixed-citation publication-type="journal"><person-group><name><surname>Kataev</surname><given-names>Boris M.</given-names></name><name><surname>Liang</surname><given-names>Hongbin</given-names></name><name><surname>Kavanaugh</surname><given-names>David H.</given-names></name></person-group><article-title>Contribution to knowledge of the genus 
                    <italic>Chydaeus</italic> in Xizang Autonomous Region [Tibet] and Yunnan Province, China (Coleoptera, Carabidae, Harpalini)
                </article-title><source>Zookeys</source><day>24</day><month>2</month><year>2012</year><volume>2012</volume><issue>171</issue><fpage>39</fpage><lpage>92</lpage><pub-id pub-id-type="doi">10.3897/zookeys.171.2306</pub-id></mixed-citation></tp:treatment-meta><tp:nomenclature><tp:taxon-name>
                        <tp:taxon-name-part taxon-name-part-type="genus">Chydaeus</tp:taxon-name-part>
                        <tp:taxon-name-part taxon-name-part-type="species">hanmiensis</tp:taxon-name-part>
                    <object-id xmlns:xlink="http://www.w3.org/1999/xlink" xlink:type="simple">urn:lsid:zoobank.org:act:DC93417A-362E-4AD4-8D37-2EA70DF3508E</object-id>
                    <object-id xmlns:xlink="http://www.w3.org/1999/xlink" xlink:type="simple">http://species-id.net/wiki/Chydaeus_hanmiensis</object-id>
                    </tp:taxon-name><tp:taxon-authority>Kataev &amp; Liang</tp:taxon-authority><tp:taxon-status xmlns:xlink="http://www.w3.org/1999/xlink" xlink:type="simple">sp. n.</tp:taxon-status><xref ref-type="fig" rid="F4">Figs 23–29</xref><xref ref-type="fig" rid="F9">53</xref><xref ref-type="fig" rid="F10">56</xref></tp:nomenclature><tp:treatment-sec sec-type="Type material"><title>Type material.</title><p> Holotype, a male, deposited in IOZ, labeled: “China, Xizang Autonomous Region, Medog Co., Baibung town, Hanmi, 2200 m, 14.VIII.2005, Tang Liang leg.”</p></tp:treatment-sec><tp:treatment-sec sec-type="Description"><title>Description</title><p> (male). Dorsal habitus as in <xref ref-type="fig" rid="F9">Fig. 53</xref>. Size: Body length 8.7 mm, width 3.8 mm.</p><p>Color: Body dark piceous; antennae brown, palpi slightly lighter brown; femora black, tibiae dark brown, tarsi brown.</p><!--PageBreak--><p>Microsculpture: Head with dorsal microsculpture very fine, distinct throughout, comprised of more or less isodiametric meshes. Pronotum with microsculpture comprised of distinct isodiametric and slighty transverse meshes, except effaced on disc. Elytra with microsculpture very fine, comprised of slightly transverse meshes on disc and of isodiametric meshes on two lateral intervals.</p><p>Head: Comparatively large (HWmax/PWmax = 0.73 and HWmin/PWmax = 0.62), very finely micropunctate on dorsum and covered with fine wrinkles mainly in and around frontal foveae; tempora moderately long, slightly convex. Apex of clypeus concave, very faintly bordered. Frontal suture thin, faintly impressed, clypeo-ocular prolongations thin, not deepened, extended to supraorbital furrows. Supraorbital seta situated at level of hind margin of eye. Eyes moderately convex. Antennae short, not extended to pronotal basal margin, with antennomeres 5 to 7 each about 1.4–1.5 times as long as wide. Labrum distinctly emarginate apically. Left mandible truncate at apex. Ligular sclerite slightly widened anteriorly, with straight apex.</p><p>Pronotum (<xref ref-type="fig" rid="F4">Fig. 23</xref>): Slightly transverse (PWmax/PL = 1.45), distinctly narrowed basad (PWmax/PWmin =1.24) and widest in anterior third. Sides rounded in anterior two-thirds and slightly sinuate before base; each side with one lateral setigerous pore in anterior third. Apical margin slightly emarginate, bordered only laterally. Basal margin<!--PageBreak--> almost straight, distinctly bordered throughout, approximately equal in width to apical margin and slightly narrower than elytral base between humeral angles. Apical angles slightly protruded anteriad, acute and very narrowly rounded at apices. Basal angles obtuse, with sharp, slightly denticulate apices. Pronotal disc moderately convex, not depressed basally, markedly sloped toward apical angles in apical half and slightly sloped toward sides in basal half. Lateral depressions very narrow from apical angles to pronotal base. Basal foveae oval and shallow, isolated from basal border. Areas at basal angles and between basal foveae slightly convex. Pronotal surface punctate almost throughout, very finely punctate medially and along apical margin and more densely and coarsely punctate basally and along sides, punctures confluent and particularly coarse within basal foveae.</p><p>Elytra: Oval, markedly rounded at sides, comparatively short and wide (EL/EW= 1.34, EL/PL = 2.38, EW/PWmax = 1.22), widest at middle, not fused along suture. Humeri not prominent, with a tiny acute denticle at apices (visible only from behind). Subapical sinuations distinct, moderately deep. Sutural angle slightly less than 90°, slightly blunted at apex. Basal borders slightly sinuate to humeri, joined with lateral margin at an obtuse angle. Striae impunctate, thin, superficial along their entire length. Parascutellar strioles present but short, basal setigerous pore present. Intervals flat up to apices, impunctate. Umbilicate setal series divided into two groups (humeral and apical), with an isolated setigerous pore medially.</p><p>Hindwings: Reduced to small scales.</p><p>Venter: Prosternum glabrous. Medial prosternal process slightly projected posteriad (<xref ref-type="fig" rid="F4">Fig. 25</xref>). Proepisterna smooth. Metepisterna (<xref ref-type="fig" rid="F4">Fig. 24</xref>) approximately as long as wide, markedly narrowed posteriad. Sternum VII (anal) with two pairs of setae along apical margin, widely rounded at apex.</p><p>Legs: Metacoxae (<xref ref-type="fig" rid="F4">Fig. 26</xref>) without posteromedial setigerous pore or any additional setigerous or nonsetigerous foveae medially. Metafemora with two setae along posterior margin. Protibiae with 1 stouter and 1–2 slenderer spines at outer distal margin and with one ventroapical spine. Tarsi glabrous dorsally, tarsomere 5 with three or four pairs of lateroventral setae. Metatarsi short, shorter than width of head just behind eyes, with tarsomere 1 about 1.4 times as long as tarsomere 2 and notably shorter than tarsomeres 2+3. Male protarsi markedly enlarged (tarsomeres 2 and 3 much wider than long and tarsomeres 1–4 with adhesive vestiture ventrally); mesotarsi moderately enlarged (tarsomere 1 slightly longer than wide and lacking adhesive vestiture ventrally; tarsomere 2 approximately as long as wide and with adhesive vestiture ventrally; tarsomere 3 about 1.2 times as wide as long and with adhesive vestiture ventrally; and tarsomere 4 distinctly smaller than tarsomeres 2 and 3, deeply concave apically and without adhesive vestiture ventrally).</p><p>Aedeagus (<xref ref-type="fig" rid="F4">Figs 27–29</xref>): Median lobe asymmetrical, markedly bent ventrad behind basal bulb, more faintly bent ventrad in apical portion, and slightly directed dorsad just at apex to form a faintly recognizable apical capitulum; middle portion of ventral margin convex. Terminal lamella (<xref ref-type="fig" rid="F4">Fig. 27</xref>) about 2.0 times as long as wide, flat, triangular, slightly blunted at apex (dorsal aspect) and distinctly directed to right, its dorsal <!--PageBreak-->side with a triangular depression in basal quarter. Apical orifice in dorsal position, prolonged to basal bulb. Internal sac with two small and narrow spiny patches basally.</p><fig id="F4" position="float" orientation="portrait"><label>Figures 23–29.</label><caption><p> <italic><tp:taxon-name>Chydaeus hanmiensis</tp:taxon-name></italic> sp. n. (holotype) <bold>23</bold> Pronotum <bold>24</bold> Left metepisternum <bold>25</bold> Ventral side of prosternum, right lateral view <bold>26</bold> Left metacoxa <bold>27</bold> Terminal lamella of median lobe, dorsal view <bold>28</bold> Median lobe, left lateral view <bold>29</bold> Median lobe, dorsal view. Scale lines: <bold>A</bold> = 1.0 mm (Fig. 23), <bold>B</bold> = 0.5 mm (Fig. 27), <bold>C</bold> = 1.0 mm (Figs 24–26, 28, 29).</p></caption><graphic xmlns:xlink="http://www.w3.org/1999/xlink" xlink:href="ZooKeys-171-039-g004.jpg" position="float" orientation="portrait" xlink:type="simple"/></fig></tp:treatment-sec><tp:treatment-sec sec-type="Distribution"><title>Distribution.</title><p><xref ref-type="fig" rid="F10">Fig. 56</xref>. Known only from the type locality (Hanmi) in the eastern Himalaya, in the southeastern part of Xizang Autonomous region (Tibet), Medog County, China.</p></tp:treatment-sec><tp:treatment-sec sec-type="Specific epithet"><title>Specific epithet.</title><p> The specific epithet refers to Hanmi, the locality in Tibet, from where the new species is described.</p></tp:treatment-sec><tp:treatment-sec sec-type="Remarks"><title>Remarks.</title><p> This new species belongs to the <italic>semenowi</italic> group (sensu <xref ref-type="bibr" rid="B11">Kataev and Schmidt 2006</xref>), members of which are characterized by metacoxae without additional posteromedial setigerous pores and the aedeagus with a flat, triangular terminal lamella. Within this group, <italic><tp:taxon-name>Chydaeus hanmiensis</tp:taxon-name></italic> adults are distinguished by the slightly sinuate pronotal sides combined with comparatively short metepisterna (approximately as long as wide). In addition, the prosternal medial process is slightly projected posteriad in <italic><tp:taxon-name>Chydaeus hanmiensis</tp:taxon-name></italic> members, whereas this process is not or only faintly projected in members of other species of the <italic>semenowi</italic> group. The holotype of <italic><tp:taxon-name>Chydaeus hanmiensis</tp:taxon-name></italic> is externally similar to males of <italic><tp:taxon-name>Chydaeus obtusicollis</tp:taxon-name></italic> Schauberger, 1932, but, in the latter, the medial lobe is more arcuate and with an additional medial spiny patch in the internal sac on the left side.</p></tp:treatment-sec><tp:treatment-sec><!--Section generated to contain objects referenced in tp:taxon-treatment.--><fig id="F9" position="float" orientation="portrait"><label>Figures 51–55.</label><caption><p> Dorsal habitus, <italic><tp:taxon-name>Chydaeus</tp:taxon-name></italic> species. <bold>51</bold> <italic><tp:taxon-name>Chydaeus fugongensis</tp:taxon-name></italic> sp. n. (holotype). <bold>52</bold> <italic><tp:taxon-name>Chydaeus gutangensis</tp:taxon-name></italic> sp. n. (holotype). <bold>53</bold> <italic><tp:taxon-name>Chydaeus hanmiensis</tp:taxon-name></italic> sp. n. (holotype). <bold>54</bold> <italic><tp:taxon-name>Chydaeus asetosus</tp:taxon-name></italic> sp. n. (holotype) <bold>55</bold> <italic><tp:taxon-name>Chydaeus baoshanensis</tp:taxon-name></italic> sp. n. (holotype). Scale lines = 1.0 mm.</p></caption><graphic xmlns:xlink="http://www.w3.org/1999/xlink" xlink:href="ZooKeys-171-039-g009.jpg" position="float" orientation="portrait" xlink:type="simple"/></fig><fig id="F10" position="float" orientation="portrait"><label>Figures 56–57.</label><caption><p> Toporelief map of southeastern Asia, illustrating localities for <italic><tp:taxon-name>Chydaeus</tp:taxon-name></italic> species <bold>56</bold> <italic><tp:taxon-name>Chydaeus shunichii</tp:taxon-name></italic> Ito = red dots, <italic><tp:taxon-name>Chydaeus fugongensis</tp:taxon-name></italic> sp. n. = pink diamond, <italic><tp:taxon-name>Chydaeus gutangensis</tp:taxon-name></italic> sp. n. = yellow square, and <italic><tp:taxon-name>Chydaeus hanmiensis</tp:taxon-name></italic> sp. n. = light blue triangle <bold>57</bold> <italic><tp:taxon-name>Chydaeus baoshanensis</tp:taxon-name></italic> sp. n. = dark blue square, <italic><tp:taxon-name>Chydaeus asetosus</tp:taxon-name></italic> sp. n. = yellow triangles, and <italic><tp:taxon-name>Chydaeus obtusicollis</tp:taxon-name></italic> Schauberger = red dots. Only new records reported here are shown. Scale bar = 300 km (in 100 km increments).</p></caption><graphic xmlns:xlink="http://www.w3.org/1999/xlink" xlink:href="ZooKeys-171-039-g010.jpg" position="float" orientation="portrait" xlink:type="simple"/></fig></tp:treatment-sec><ref-list><ref id="B11"><mixed-citation xmlns:xlink="http://www.w3.org/1999/xlink" xlink:type="simple"><person-group><name name-style="western"><surname>Kataev</surname><given-names>BM</given-names></name><name name-style="western"><surname>Schmidt</surname><given-names>J</given-names></name></person-group> (<year>2006</year>)<article-title> To the knowledge of the genus <italic>Chydaeus</italic> Chaudoir, 1854 (Coleoptera, Carabidae, Harpalini). II. Revision of the <italic>C. obscurus</italic>, <italic>C. semenowi</italic> (in new sense), and <italic>C. salvazae</italic> species-groups of the Himalaya and adjacent areas.</article-title> In: <person-group><name name-style="western"><surname>Hartmann</surname><given-names>M</given-names></name><name name-style="western"><surname>Weipert</surname><given-names>J</given-names></name></person-group> (<role>Eds</role>). <issue-title> Biodiversitat und Naturausstattung im Himalaya – Biodiversity and natural heritage of the Himalaya, Bd.</issue-title><source>II.Verein der Freunde und Foderer des Naturkundemuseums Erfurt e. V., Erfurt</source>: <fpage>133</fpage>-<lpage>174</lpage>.</mixed-citation></ref></ref-list></tp:taxon-treatment>
