# Supplementary material for: Contribution to knowledge of the genus Chydaeus in Xizang Autonomous Region [Tibet] and Yunnan Province, China (Coleoptera, Carabidae, Harpalini)
Source: Zookeys. 2012 Feb 24;(171):39–92. doi: 10.3897/zookeys.171.2306 (PMC3288682; doi:10.3897/zookeys.171.2306)
Supplement: XML Treatment for Chydaeus asetosus [file zookeys.171.2306-treatment5.xml]

<!DOCTYPE tp:taxon-treatment
  PUBLIC "-//TaxonX//DTD Taxonomic Treatment Publishing DTD v0 20100105//EN" "tax-treatment-NSO.dtd">
<tp:taxon-treatment xmlns:tp="http://www.plazi.org/taxpub"><tp:treatment-meta><mixed-citation publication-type="journal"><person-group><name><surname>Kataev</surname><given-names>Boris M.</given-names></name><name><surname>Liang</surname><given-names>Hongbin</given-names></name><name><surname>Kavanaugh</surname><given-names>David H.</given-names></name></person-group><article-title>Contribution to knowledge of the genus 
                    <italic>Chydaeus</italic> in Xizang Autonomous Region [Tibet] and Yunnan Province, China (Coleoptera, Carabidae, Harpalini)
                </article-title><source>Zookeys</source><day>24</day><month>2</month><year>2012</year><volume>2012</volume><issue>171</issue><fpage>39</fpage><lpage>92</lpage><pub-id pub-id-type="doi">10.3897/zookeys.171.2306</pub-id></mixed-citation></tp:treatment-meta><tp:nomenclature><tp:taxon-name>
                        <tp:taxon-name-part taxon-name-part-type="genus">Chydaeus</tp:taxon-name-part>
                        <tp:taxon-name-part taxon-name-part-type="species">asetosus</tp:taxon-name-part>
                    <object-id xmlns:xlink="http://www.w3.org/1999/xlink" xlink:type="simple">urn:lsid:zoobank.org:act:E568BCDF-110A-4CDD-A644-0F4C7A0507F9</object-id>
                    <object-id xmlns:xlink="http://www.w3.org/1999/xlink" xlink:type="simple">http://species-id.net/wiki/Chydaeus_asetosus</object-id>
                    </tp:taxon-name><tp:taxon-authority>Kataev &amp; Kavanaugh</tp:taxon-authority><tp:taxon-status xmlns:xlink="http://www.w3.org/1999/xlink" xlink:type="simple">sp. n.</tp:taxon-status><xref ref-type="fig" rid="F5">Figs 30–37</xref><xref ref-type="fig" rid="F9">54</xref><xref ref-type="fig" rid="F10">57</xref><xref ref-type="fig" rid="F15">67</xref></tp:nomenclature><tp:treatment-sec sec-type="Type material"><title>Type material.</title><p> Holotype, a male, deposited in IOZ, labeled: “China, W Yunnan, NE Fugong, <named-content xmlns:xlink="http://www.w3.org/1999/xlink" content-type="dwc:verbatimCoordinates" xlink:type="simple">26°57'09"N, 98°54'00"E</named-content> – <named-content xmlns:xlink="http://www.w3.org/1999/xlink" content-type="dwc:verbatimCoordinates" xlink:type="simple">26°56'30"N, 98°55'14"E</named-content>, 2160–2690 m, 29.V.2006, I. Belousov &amp; I. Kabak leg.". A total of 22 paratypes (16 males and 6 females, including 5 males and 2 females in CAS, 5 males and 2 females in IOZ, and 6 males and 2 females in ZIN and cBL&amp;KB) from the following localities: <bold>China. Yunnan Province</bold>. <italic>Fugong County:</italic> 3 males, 2 females , same data as holotype, 29.V.2006, I. Belousov &amp; I. Kabak leg. (ZIN, cBL&amp;KB); 3 males, W Yunnan, NE Fugong, <named-content xmlns:xlink="http://www.w3.org/1999/xlink" content-type="dwc:verbatimCoordinates" xlink:type="simple">26°56'51"N, 98°54'12"E</named-content>, 2190 m, 29.V.2006, I. Belousov &amp; I. Kabak leg. (ZIN, cBL&amp;KB); 1 male, 2 females, Fugong, Lishadi, 0.3 km above Shibali on Yaping road, <named-content xmlns:xlink="http://www.w3.org/1999/xlink" content-type="dwc:verbatimCoordinates" xlink:type="simple">27.16337°N, 98.78208°E</named-content>, 2475 m, 7.V.2004, D. Kavanaugh leg. (IOZ, CAS); 1 male [teneral], Fugong, Lishadi Town, 4 km below Shibali, road, <named-content xmlns:xlink="http://www.w3.org/1999/xlink" content-type="dwc:verbatimCoordinates" xlink:type="simple">27.15727°N, 98.79784°E</named-content>, 2280 m, 11.VIII.2005, H.B. Liang leg. (IOZ); 1 male, Fugong, Lishadi, Shibali, around hotel, <named-content xmlns:xlink="http://www.w3.org/1999/xlink" content-type="dwc:verbatimCoordinates" xlink:type="simple">27.16530°N, 98.77980°E</named-content>, 2530 m, 4.VIII.2005, H.B. Liang leg. (IOZ); 1 male [teneral], Fugong, Lishadi Town, 0.5 km below Shibali, <named-content xmlns:xlink="http://www.w3.org/1999/xlink" content-type="dwc:verbatimCoordinates" xlink:type="simple">27.16520°N, 98.77980°E</named-content>, 2530 m, 5.VIII.2005, H.B. Liang &amp; G. Tang leg. (CAS); 1 male, Fugong Co., Lumadeng, 5 km below Shibali, road, <named-content xmlns:xlink="http://www.w3.org/1999/xlink" content-type="dwc:verbatimCoordinates" xlink:type="simple">27.16520°N, 98.77980°E</named-content>, 2190 m, 7.V.2004, X.-Y. Li &amp; M. Xie leg. (IOZ); 1 male, Fugong Co., Lumadeng, Yaping - Shibali, roadside, <named-content xmlns:xlink="http://www.w3.org/1999/xlink" content-type="dwc:verbatimCoordinates" xlink:type="simple">27.14627°N, 98.81559°E</named-content>, 2030 m, 3.V.2004, H.B. Liang<!--PageBreak--> leg. (CAS); 1 male, Fugong Co., Lumadeng, Yaping - Shibali, 11 km, <named-content xmlns:xlink="http://www.w3.org/1999/xlink" content-type="dwc:verbatimCoordinates" xlink:type="simple">27.13839°N, 98.82147°E</named-content>, 1850 m, 25.IV.2004, H.B. Liang &amp; M. Xie leg. (CAS); 3 males, 2 females, Fugong Co., Lumadeng, Yaping, Yejiadi, roadside, <named-content xmlns:xlink="http://www.w3.org/1999/xlink" content-type="dwc:verbatimCoordinates" xlink:type="simple">27.08004°N, 98.77325°E</named-content>, 2307 m, 10.V.2004, H.B. Liang &amp; B.-X. Zhu leg. (IOZ, CAS).</p></tp:treatment-sec><tp:treatment-sec sec-type="Description"><title>Description.</title><p> Dorsal habitus as in <xref ref-type="fig" rid="F9">Fig. 54</xref>. Size: Body length 8.8-10.8 mm, width 3.8-4.6 mm.</p><p>Color: Body black, shiny on dorsum; labrum, also mandibles basally and lateral bead of pronotum in many specimens paler, reddish brown; antennae, palpi, tibiae, and tarsi reddish brown, femora blackish brown.</p><p>Microsculpture: Head with dorsal microsculpture present throughout in most specimens, comprised of fine isodiametric meshes, more or less effaced on frons and vertex. Pronotum with microsculpture comprised of more or less effaced meshes, more distinct in females than in males. Elytral microsculpture in males comprised of more <!--PageBreak-->or less isodiametric meshes, distinct on two or three lateral intervals and in area along basal border, otherwise more or less effaced; in females comprised of isodiametric, nearly granulate meshes in basal half and on two or three lateral intervals apically and of slightly transverse meshes on inner intervals in apical half.</p><p>Head: Comparatively large (HWmax/PWmax = 0.70–0.73 and HWmin/PWmax = 0.60-0.66), with micropunctures in areas near frontal foveae and around and behind supraorbital setae in most specimens, micropunctures also present on clypeus and frons in some specimens, micropunctation absent from head in a few specimens; tempora short, nearly flat, sloped to neck. Clypeus slightly concave and distinctly bordered apically. Frontal suture distinct, superficial or slightly impressed. Frontal foveae small and shallow, clypeo-ocular prolongations superficial, short in most specimens but distinct to supraorbital furrows in some specimens. Supraorbital seta situated at level of hind margin of each eye. Eyes small, moderately convex. Antennae short, not extended to pronotal basal margin, with antennomeres 5 to 7 each about 1.6–2.0 times as long as wide. Labrum distinctly emarginate apically. Left mandible truncate at apex. Ligular sclerite slightly widened and rounded at apex.</p><p>Pronotum (<xref ref-type="fig" rid="F5">Fig. 30</xref>): Slightly transverse (PWmax/PL = 1.40–1.51), narrowed basad (PWmax/PWmin =1.25–1.36) and widest in anterior third. Sides rounded along their entire length, but in basal half less distinctly than in apical half; without any lateral setigerous pores. Apical margin very slightly concave or nearly straight medially, bordered only laterally. Basal margin more or less straight (very broadly rounded in some specimens), distinctly bordered throughout, width approximately equal to apical margin and slightly narrower than elytral base between humeral angles. Apical angles nearly 90° (lateral aspect), slightly protruded anteriad. Basal angles obtuse, each with small denticle at apex. Pronotal disc convex, only faintly depressed basally, markedly sloped to apical angles. Lateral depressions varied, from very narrow along entire length, indistinct, and with area at basal angles convex, to distinctly widened and deepened in basal third and depressed at basal angles. Basal foveae small, either flat or slightly impressed. Pronotal surface densely and distinctly punctate, mainly along sides laterobasally and lateroapically, with punctation more widely distributed over entire basal and apical portions in some specimens, or with very fine punctures also present in central portion in a few specimens, or with punctation restricted only to lateral and latero-basal areas in a few other specimens; in all specimens, punctures coarsest in latero-basal portion and in narrow area along sides.</p><p>Elytra: Oval, rounded at sides, moderately wide (EL/EW= 1.33–1.44, EL/PL = 2.42–2.67, EW/PWmax = 1.22–1.30), widest at middle, not fused along suture. Humeri subangulate, rounded at apices, each with a tiny denticle visible only from behind. Subapical sinuations moderately deep. Sutural angles not separated from each other medially, slightly less than 90°, with apices blunted in male and sharp in female. Basal borders slightly sinuate, joined with lateral margin at very obtuse angle. Striae impunctate, slightly impressed along entire length. Parascutellar striae present, short, basal setigerous pores present; in some specimens, first (sutural) striae interrupted basally<!--PageBreak--> with distal part of parascutellar striae connected to proximal part of isolated distal portion of first striae. Intervals slightly convex or nearly flat, in some specimens two or three lateral intervals very finely micro-punctate. Umbilicate setal series more or less widely interrupted at middle.</p><p>Hindwings: Reduced to small scales.</p><p>Venter: Prosternum smooth and glabrous, with at most a few very fine and barely evident setae apically. Prosternal medial process slightly prominent, not projected posteriad (<xref ref-type="fig" rid="F5">Fig. 31</xref>). Proepisterna smooth, at most finely micropunctate. Metepisterna (<xref ref-type="fig" rid="F5">Fig. 32</xref>) markedly narrowed posteriad, approximately as long as wide or slightly wider than long. Sternum VII (anal) in both sexes with two pairs of setae along apical margin and rounded at apex. Tergum VII (anal) of female rounded at apex.</p><p>Legs: Metacoxae generally without posteromedial setigerous pore or any additional setigerous or nonsetigerous foveae medially [in one female collected at 0.3 km above Shibali on Yaping road, left metacoxa with an additional posteromedial setigerous pore]. Metafemora with two setae along posterior margin. Protibiae with one ventroapical spine, outer margin with one or two stouter spines and also two or three slenderer spines apically in most males, with four or five uniform, stout spines in females. Tarsi glabrous dorsally, tarsomere 5 with three (four in some specimens) pairs of lateroventral setae. Metatarsi approximately equal in length to minimum linear distance across neck constriction just behind eyes in males, slightly shorter in females; tarsomere 1 distinctly longer than tarsomere 2, but distinctly shorter than tarsomeres 2+3. In males, protarsi markedly enlarged (tarsomeres 2-4 much wider than long, tarsomere 1 about as long as wide, and tarsomeres 1-4 with adhesive vestiture ventrally); mesotarsi moderately enlarged (tarsomere 1 slightly longer than wide; tarsomere 2 approximately as long as wide; tarsomere 3 about 1.3 times as wide as long; and tarsomere 4 distinctly smaller than tarsomeres 2 and 3, and deeply concave apically, and tarsomeres 2–4 with adhesive vestiture ventrally).</p><p>Female genitalia (<xref ref-type="fig" rid="F5">Figs 33–34</xref>): Apical stylomere comparatively faintly curved.</p><p>Aedeagus (<xref ref-type="fig" rid="F5">Figs 35–37</xref>): Median lobe markedly bent ventrad behind basal bulb and convex on ventral side medially. Terminal lamella directed ventrad, triangular in dorsal aspect, about two times as long as wide and very narrowly rounded at apex (<xref ref-type="fig" rid="F5">Fig. 35</xref>), dorsal side basally with large triangular depression prolonged apicad up to or beyond middle of terminal lamella; apical capitulum very small, slightly prominent ventrad and dorsad. Apical orifice slightly shifted to right, prolonged to basal bulb. Internal sac with two basal and (in most specimens) one medial spiny patches; medial spiny patch, if present, located on right side of medial lobe.</p><fig id="F5" position="float" orientation="portrait"><label>Figures 30–37.</label><caption><p> <italic><tp:taxon-name>Chydaeus asetosus</tp:taxon-name></italic> sp. n. (holotype) <bold>30</bold> Pronotum <bold>31</bold> Ventral side of prosternum, right lateral view <bold>32</bold> Left metepisternum <bold>33</bold> Right hemisternite and stylus, ventral view <bold>34</bold> Stylus, lateral view <bold>35</bold> Terminal lamella of median lobe, dorsal view <bold>36</bold> Median lobe, left lateral view <bold>37</bold> Median lobe, dorsal view. Scale lines: <bold>A</bold> = 1.0 mm (Fig. 30), <bold>B</bold> = 0.5 mm (Fig. 35), <bold>C</bold> = 1.0 mm (Figs 31–34, 36–37).</p></caption><graphic xmlns:xlink="http://www.w3.org/1999/xlink" xlink:href="ZooKeys-171-039-g005.jpg" position="float" orientation="portrait" xlink:type="simple"/></fig></tp:treatment-sec><tp:treatment-sec sec-type="Geographical variation"><title>Geographical variation.</title><p> Specimens examined from the area around Shibali are smaller on average (body length 8.8–10.2 mm, mean = 9.7 mm) than the specimens from northwest of Fugong (body length 9.7–10.8 mm, mean = 10.4 mm) and their pronota are slightly narrower [PWmax/PL = 1.40–1.43 (mean = 1.41) and 1.42–1.50 (mean = 1.48), respectively] and with deeper basal foveae.</p></tp:treatment-sec><tp:treatment-sec sec-type="Distribution"><title>Distribution.</title><p><xref ref-type="fig" rid="F10">Fig. 57</xref>. This new species is known only from the northern part of the Gaoligong Shan (Fugong County) in northwestern Yunnan Province, China.</p></tp:treatment-sec><tp:treatment-sec sec-type="Habitat"><title>Habitat.</title><p> Specimens were collected in roadside and road cut open areas (<xref ref-type="fig" rid="F15">Fig. 67</xref>) and in other disturbed areas, hidden under stones and other debris during daylight hours and active on the soil surface at night.</p></tp:treatment-sec><tp:treatment-sec sec-type="Specific epithet"><title>Specific epithet.</title><p> The specific epithet refers to the asetose sides of the pronotum in members of this species.</p></tp:treatment-sec><tp:treatment-sec sec-type="Remarks"><title>Remarks.</title><p> Like members of <italic><tp:taxon-name>Chydaeus hamiensis</tp:taxon-name></italic>, those of <italic><tp:taxon-name>Chydaeus asetosus</tp:taxon-name></italic> have the metacoxae without additional posteromedial setigerous pores and the aedeagus with flat, triangular terminal lamella, which suggest that they belong to the <italic>semenowi</italic> group (sensu <xref ref-type="bibr" rid="B11">Kataev and Schmidt 2006</xref>). Members of this new species are easily distinguished from those of all known species of <italic><tp:taxon-name>Chydaeus</tp:taxon-name></italic> (not just of the <italic>semenowi</italic> group species) by the absence of lateral pronotal setae. Members of all other <italic><tp:taxon-name>Chydaeus</tp:taxon-name></italic> species known to us have from one to several lateral setae on each pronotal side. Among the species of the <italic>semenowi</italic> group, <italic><tp:taxon-name>Chydaeus asetosus</tp:taxon-name></italic> members are similar in habitus and male genitalia to members of <italic><tp:taxon-name>Chydaeus obtusicollis</tp:taxon-name></italic>, but the median lobe is less markedly arcuate, the metepisterna are much shorter, the body is more convex, and the pronotum is relatively larger in <italic><tp:taxon-name>Chydaeus asetosus</tp:taxon-name></italic> members than in <italic><tp:taxon-name>Chydaeus obtusicollis</tp:taxon-name></italic> members. The short metepisterna and male genitalia of <italic><tp:taxon-name>Chydaeus asetosus</tp:taxon-name></italic> members are similar to those of <italic><tp:taxon-name>Chydaeus hanmiensis</tp:taxon-name></italic> members, but the former differ from the latter in having rounded pronotal sides, impressed elytral striae, and a longer terminal lamella of the aedeagus. In external morphology, <italic><tp:taxon-name>Chydaeus asetosus</tp:taxon-name></italic> adults are also similar to those of <italic><tp:taxon-name>Chydaeus satoi</tp:taxon-name></italic> Ito, 2003; but in males of latter species, the median lobe has the terminal lamella much longer and more markedly bent dorsad.</p></tp:treatment-sec><tp:treatment-sec><!--Section generated to contain objects referenced in tp:taxon-treatment.--><fig id="F9" position="float" orientation="portrait"><label>Figures 51–55.</label><caption><p> Dorsal habitus, <italic><tp:taxon-name>Chydaeus</tp:taxon-name></italic> species. <bold>51</bold> <italic><tp:taxon-name>Chydaeus fugongensis</tp:taxon-name></italic> sp. n. (holotype). <bold>52</bold> <italic><tp:taxon-name>Chydaeus gutangensis</tp:taxon-name></italic> sp. n. (holotype). <bold>53</bold> <italic><tp:taxon-name>Chydaeus hanmiensis</tp:taxon-name></italic> sp. n. (holotype). <bold>54</bold> <italic><tp:taxon-name>Chydaeus asetosus</tp:taxon-name></italic> sp. n. (holotype) <bold>55</bold> <italic><tp:taxon-name>Chydaeus baoshanensis</tp:taxon-name></italic> sp. n. (holotype). Scale lines = 1.0 mm.</p></caption><graphic xmlns:xlink="http://www.w3.org/1999/xlink" xlink:href="ZooKeys-171-039-g009.jpg" position="float" orientation="portrait" xlink:type="simple"/></fig><fig id="F10" position="float" orientation="portrait"><label>Figures 56–57.</label><caption><p> Toporelief map of southeastern Asia, illustrating localities for <italic><tp:taxon-name>Chydaeus</tp:taxon-name></italic> species <bold>56</bold> <italic><tp:taxon-name>Chydaeus shunichii</tp:taxon-name></italic> Ito = red dots, <italic><tp:taxon-name>Chydaeus fugongensis</tp:taxon-name></italic> sp. n. = pink diamond, <italic><tp:taxon-name>Chydaeus gutangensis</tp:taxon-name></italic> sp. n. = yellow square, and <italic><tp:taxon-name>Chydaeus hanmiensis</tp:taxon-name></italic> sp. n. = light blue triangle <bold>57</bold> <italic><tp:taxon-name>Chydaeus baoshanensis</tp:taxon-name></italic> sp. n. = dark blue square, <italic><tp:taxon-name>Chydaeus asetosus</tp:taxon-name></italic> sp. n. = yellow triangles, and <italic><tp:taxon-name>Chydaeus obtusicollis</tp:taxon-name></italic> Schauberger = red dots. Only new records reported here are shown. Scale bar = 300 km (in 100 km increments).</p></caption><graphic xmlns:xlink="http://www.w3.org/1999/xlink" xlink:href="ZooKeys-171-039-g010.jpg" position="float" orientation="portrait" xlink:type="simple"/></fig><fig id="F15" position="float" orientation="portrait"><label>Figures 66–67.</label><caption><p> Digital photographs of habitats for <italic><tp:taxon-name>Chydaeus</tp:taxon-name></italic> species <bold>66</bold> Shibali (6 km W), Fugong County, Yunnan Province, China, ca 2920 m; locality for <italic><tp:taxon-name>Chydaeus fugongensis</tp:taxon-name></italic> sp. n. <bold>67</bold> Shibali, Fugong County, Yunnan Province, China, ca. 2530 m; locality for <italic><tp:taxon-name>Chydaeus asetosus</tp:taxon-name></italic> sp. n. and <italic><tp:taxon-name>Chydaeus bedeli difficilis</tp:taxon-name></italic> Kataev &amp; Schmidt</p></caption><graphic xmlns:xlink="http://www.w3.org/1999/xlink" xlink:href="ZooKeys-171-039-g015.jpg" position="float" orientation="portrait" xlink:type="simple"/></fig></tp:treatment-sec><ref-list><ref id="B11"><mixed-citation xmlns:xlink="http://www.w3.org/1999/xlink" xlink:type="simple"><person-group><name name-style="western"><surname>Kataev</surname><given-names>BM</given-names></name><name name-style="western"><surname>Schmidt</surname><given-names>J</given-names></name></person-group> (<year>2006</year>)<article-title> To the knowledge of the genus <italic>Chydaeus</italic> Chaudoir, 1854 (Coleoptera, Carabidae, Harpalini). II. Revision of the <italic>C. obscurus</italic>, <italic>C. semenowi</italic> (in new sense), and <italic>C. salvazae</italic> species-groups of the Himalaya and adjacent areas.</article-title> In: <person-group><name name-style="western"><surname>Hartmann</surname><given-names>M</given-names></name><name name-style="western"><surname>Weipert</surname><given-names>J</given-names></name></person-group> (<role>Eds</role>). <issue-title> Biodiversitat und Naturausstattung im Himalaya – Biodiversity and natural heritage of the Himalaya, Bd.</issue-title><source>II.Verein der Freunde und Foderer des Naturkundemuseums Erfurt e. V., Erfurt</source>: <fpage>133</fpage>-<lpage>174</lpage>.</mixed-citation></ref></ref-list></tp:taxon-treatment>
