# Supplementary material for: Contribution to knowledge of the genus Chydaeus in Xizang Autonomous Region [Tibet] and Yunnan Province, China (Coleoptera, Carabidae, Harpalini)
Source: Zookeys. 2012 Feb 24;(171):39–92. doi: 10.3897/zookeys.171.2306 (PMC3288682; doi:10.3897/zookeys.171.2306)
Supplement: XML Treatment for Chydaeus baoshanensis [file zookeys.171.2306-treatment6.xml]

<!DOCTYPE tp:taxon-treatment
  PUBLIC "-//TaxonX//DTD Taxonomic Treatment Publishing DTD v0 20100105//EN" "tax-treatment-NSO.dtd">
<tp:taxon-treatment xmlns:tp="http://www.plazi.org/taxpub"><tp:treatment-meta><mixed-citation publication-type="journal"><person-group><name><surname>Kataev</surname><given-names>Boris M.</given-names></name><name><surname>Liang</surname><given-names>Hongbin</given-names></name><name><surname>Kavanaugh</surname><given-names>David H.</given-names></name></person-group><article-title>Contribution to knowledge of the genus 
                    <italic>Chydaeus</italic> in Xizang Autonomous Region [Tibet] and Yunnan Province, China (Coleoptera, Carabidae, Harpalini)
                </article-title><source>Zookeys</source><day>24</day><month>2</month><year>2012</year><volume>2012</volume><issue>171</issue><fpage>39</fpage><lpage>92</lpage><pub-id pub-id-type="doi">10.3897/zookeys.171.2306</pub-id></mixed-citation></tp:treatment-meta><tp:nomenclature><tp:taxon-name>
                        <tp:taxon-name-part taxon-name-part-type="genus">Chydaeus</tp:taxon-name-part>
                        <tp:taxon-name-part taxon-name-part-type="species">baoshanensis</tp:taxon-name-part>
                    <object-id xmlns:xlink="http://www.w3.org/1999/xlink" xlink:type="simple">urn:lsid:zoobank.org:act:EDE8E8EE-75B2-48E7-9B56-ED540BA92033</object-id>
                    <object-id xmlns:xlink="http://www.w3.org/1999/xlink" xlink:type="simple">http://species-id.net/wiki/Chydaeus_baoshanensis</object-id>
                    </tp:taxon-name><tp:taxon-authority>Kataev &amp; Liang</tp:taxon-authority><tp:taxon-status xmlns:xlink="http://www.w3.org/1999/xlink" xlink:type="simple">sp. n.</tp:taxon-status><xref ref-type="fig" rid="F6">Figs 38–43</xref><xref ref-type="fig" rid="F9">55</xref><xref ref-type="fig" rid="F10">57</xref></tp:nomenclature><tp:treatment-sec sec-type="Type material"><title>Type material.</title><p> Holotype, a male, in ZIN, labeled: “<bold>China</bold>, Yunnan, N Baoshan, <named-content xmlns:xlink="http://www.w3.org/1999/xlink" content-type="dwc:verbatimCoordinates" xlink:type="simple">25°30'10"N, 99°06'40"E</named-content> – <named-content xmlns:xlink="http://www.w3.org/1999/xlink" content-type="dwc:verbatimCoordinates" xlink:type="simple">25°29'26"N, 99°06'16"E</named-content>, 2265–2530 m, 08.V.2006, I. Belousov &amp; I. Kabak leg.” .</p></tp:treatment-sec><tp:treatment-sec sec-type="Description"><title>Description</title><p> (male). Dorsal habitus as in <xref ref-type="fig" rid="F9">Fig. 55</xref>. Size: Body length 9.5 mm, width 4.1 mm.</p><p>Morphological characters as described for <italic><tp:taxon-name>Chydaeus asetosus</tp:taxon-name></italic> except as follows:</p><p>Color: Body black, shiny on dorsum; labrum, tibiae and tarsi paler, blackish brown; antennae dark brown, palpi lighter brown.</p><p>Microsculpture: Head with dorsal microsculpture effaced. Pronotum with microsculpture more or less effaced.</p><p>Head: Large (HWmax/PWmax = 0.71 and HWmin/PWmax = 0.62), covered with very fine micro-punctures on labrum and on areas around frontal foveae, above supraorbital furrows, and around and behind supraorbital setae. Frontal suture thin, slightly impressed. Frontal foveae very shallow, clypeo-ocular prolongations extended to supraorbital furrows. Ligular sclerite with apical angles slightly projected laterally.</p><!--PageBreak--><p>Pronotum (<xref ref-type="fig" rid="F6">Fig. 38</xref>): Slightly transverse (PWmax/PL = 1.47), slightly narrowed basad (PWmax/PWmin =1.23), with one lateral seta on each side before middle. Basal margin nearly straight medially and slightly oblique laterally, slightly wider than apical margin. Lateral depressions very narrow and barely evident along entire length. Basal foveae absent and area near basal angles slightly convex, almost flat. Pronotal surface punctate almost throughout, but punctures extremely fine medially.</p><p>Elytra: Elytra relatively short (EL/EW= 1.40, EL/PL = 2.45, EW/PWmax = 1.19), widest just behind middle, without humeral denticles. Subapical sinuations slightly shallower than in <italic><tp:taxon-name>Chydaeus asetosus</tp:taxon-name></italic>. Parascutellar striae short, about 2.0-3.5 times as long as diameter of parascutellar setigerous pore, not connected distally with first (sutural) striae. Intervals nearly flat, lateral intervals very finely and indistinctly micro-punctate. Umbilicate setal series without distinct gap at middle.</p><!--PageBreak--><p>Venter: Metepisterna (<xref ref-type="fig" rid="F6">Fig. 39</xref>) markedly narrowed posteriad, slightly wider than long.</p><p>Legs: Metatarsi slightly shorter than minimum linear distance across neck constriction just behind eyes</p><p>Aedeagus (<xref ref-type="fig" rid="F6">Figs 40-43</xref>): Median lobe similar to that of <italic><tp:taxon-name>Chydaeus asetosus</tp:taxon-name></italic>, but terminal lamella (<xref ref-type="fig" rid="F6">Fig. 40</xref>) narrower, slightly curved dorsad at apex and without apical capitulum; basal triangular depression on its dorsal side prolonged apicad up to middle of terminal lamella. Internal sac with two basal and one medial spiny patches; medial spiny patch located on left side of median lobe .</p><fig id="F6" position="float" orientation="portrait"><label>Figures 38–43.</label><caption><p> <italic><tp:taxon-name>Chydaeus baoshanensis</tp:taxon-name></italic> sp. n. (holotype) <bold>38</bold> Pronotum. <bold>39</bold> Left metepisternum <bold>40</bold> Terminal lamella of median lobe, dorsal view <bold>41</bold> Median lobe, left lateral view <bold>42</bold> Median lobe, dorsal view <bold>43</bold> Median lobe, right lateral view. Scale lines: <bold>A</bold> = 1.0 mm (Fig. 38), <bold>B</bold> = 0.5 mm (Fig. 40), <bold>C</bold> = 1.0 mm (Figs 39, 41–43).</p></caption><graphic xmlns:xlink="http://www.w3.org/1999/xlink" xlink:href="ZooKeys-171-039-g006.jpg" position="float" orientation="portrait" xlink:type="simple"/></fig></tp:treatment-sec><tp:treatment-sec sec-type="Distribution"><title>Distribution.</title><p><xref ref-type="fig" rid="F10">Fig. 57</xref>. This new species is known only from the type locality, N Baoshan (Baoshan City) in the southern part of the Nu Shan (Mountains) in western Yunnan Province, China.</p></tp:treatment-sec><tp:treatment-sec sec-type="Specific epithet"><title>Specific epithet.</title><p> The specific epithet refers to Baoshan city in Yunnan Province, where the type specimen was collected.</p></tp:treatment-sec><tp:treatment-sec sec-type="Remarks"><title>Remarks.</title><p> <italic><tp:taxon-name>Chydaeus baoshanensis</tp:taxon-name></italic> belongs to the <italic>semenowi</italic> group and the holotype specimen is morphologically very similar to specimens of <italic><tp:taxon-name>Chydaeus asetosus</tp:taxon-name></italic>, differing from them mainly in the presence of one lateral seta on each pronotal side, the wider pronotal base and form of the male genitalia. The terminal lamella of the aedeagus of <italic><tp:taxon-name>Chydaeus baoshanensis</tp:taxon-name></italic> males is narrower than that of <italic><tp:taxon-name>Chydaeus asetosus</tp:taxon-name></italic>males, slightly curved dorsad and without an apical capitulum. As with <italic><tp:taxon-name>Chydaeus asetosus</tp:taxon-name></italic>, <italic><tp:taxon-name>Chydaeus baoshanensis</tp:taxon-name></italic> members are very similar externally to those of <italic><tp:taxon-name>Chydaeus satoi</tp:taxon-name></italic> and <italic><tp:taxon-name>Chydaeus hanmiensis</tp:taxon-name></italic>, including in having short metepisterna; but males of all four species are very distinct in genitalic form. In addition, <italic><tp:taxon-name>Chydaeus baoshanensis</tp:taxon-name></italic> differs from <italic><tp:taxon-name>Chydaeus hanmiensis</tp:taxon-name></italic> in having deeper elytral striae, rounded, not sinuate, pronotal sides, and the prosternal medial process not projected posteriad. Members of <italic><tp:taxon-name>Chydaeus baoshanensis</tp:taxon-name></italic> differ most distinctly from those of <italic><tp:taxon-name>Chydaeus obtusicollis</tp:taxon-name></italic> in having much shorter metepisterna.</p></tp:treatment-sec><tp:treatment-sec><!--Section generated to contain objects referenced in tp:taxon-treatment.--><fig id="F9" position="float" orientation="portrait"><label>Figures 51–55.</label><caption><p> Dorsal habitus, <italic><tp:taxon-name>Chydaeus</tp:taxon-name></italic> species. <bold>51</bold> <italic><tp:taxon-name>Chydaeus fugongensis</tp:taxon-name></italic> sp. n. (holotype). <bold>52</bold> <italic><tp:taxon-name>Chydaeus gutangensis</tp:taxon-name></italic> sp. n. (holotype). <bold>53</bold> <italic><tp:taxon-name>Chydaeus hanmiensis</tp:taxon-name></italic> sp. n. (holotype). <bold>54</bold> <italic><tp:taxon-name>Chydaeus asetosus</tp:taxon-name></italic> sp. n. (holotype) <bold>55</bold> <italic><tp:taxon-name>Chydaeus baoshanensis</tp:taxon-name></italic> sp. n. (holotype). Scale lines = 1.0 mm.</p></caption><graphic xmlns:xlink="http://www.w3.org/1999/xlink" xlink:href="ZooKeys-171-039-g009.jpg" position="float" orientation="portrait" xlink:type="simple"/></fig><fig id="F10" position="float" orientation="portrait"><label>Figures 56–57.</label><caption><p> Toporelief map of southeastern Asia, illustrating localities for <italic><tp:taxon-name>Chydaeus</tp:taxon-name></italic> species <bold>56</bold> <italic><tp:taxon-name>Chydaeus shunichii</tp:taxon-name></italic> Ito = red dots, <italic><tp:taxon-name>Chydaeus fugongensis</tp:taxon-name></italic> sp. n. = pink diamond, <italic><tp:taxon-name>Chydaeus gutangensis</tp:taxon-name></italic> sp. n. = yellow square, and <italic><tp:taxon-name>Chydaeus hanmiensis</tp:taxon-name></italic> sp. n. = light blue triangle <bold>57</bold> <italic><tp:taxon-name>Chydaeus baoshanensis</tp:taxon-name></italic> sp. n. = dark blue square, <italic><tp:taxon-name>Chydaeus asetosus</tp:taxon-name></italic> sp. n. = yellow triangles, and <italic><tp:taxon-name>Chydaeus obtusicollis</tp:taxon-name></italic> Schauberger = red dots. Only new records reported here are shown. Scale bar = 300 km (in 100 km increments).</p></caption><graphic xmlns:xlink="http://www.w3.org/1999/xlink" xlink:href="ZooKeys-171-039-g010.jpg" position="float" orientation="portrait" xlink:type="simple"/></fig></tp:treatment-sec></tp:taxon-treatment>
