# Supplementary material for: Contribution to knowledge of the genus Chydaeus in Xizang Autonomous Region [Tibet] and Yunnan Province, China (Coleoptera, Carabidae, Harpalini)
Source: Zookeys. 2012 Feb 24;(171):39–92. doi: 10.3897/zookeys.171.2306 (PMC3288682; doi:10.3897/zookeys.171.2306)
Supplement: XML Treatment for Chydaeus satoi [file zookeys.171.2306-treatment7.xml]

<!DOCTYPE tp:taxon-treatment
  PUBLIC "-//TaxonX//DTD Taxonomic Treatment Publishing DTD v0 20100105//EN" "tax-treatment-NSO.dtd">
<tp:taxon-treatment xmlns:tp="http://www.plazi.org/taxpub"><tp:treatment-meta><mixed-citation publication-type="journal"><person-group><name><surname>Kataev</surname><given-names>Boris M.</given-names></name><name><surname>Liang</surname><given-names>Hongbin</given-names></name><name><surname>Kavanaugh</surname><given-names>David H.</given-names></name></person-group><article-title>Contribution to knowledge of the genus 
                    <italic>Chydaeus</italic> in Xizang Autonomous Region [Tibet] and Yunnan Province, China (Coleoptera, Carabidae, Harpalini)
                </article-title><source>Zookeys</source><day>24</day><month>2</month><year>2012</year><volume>2012</volume><issue>171</issue><fpage>39</fpage><lpage>92</lpage><pub-id pub-id-type="doi">10.3897/zookeys.171.2306</pub-id></mixed-citation></tp:treatment-meta><tp:nomenclature><tp:taxon-name>
                        <tp:taxon-name-part taxon-name-part-type="genus">Chydaeus</tp:taxon-name-part>
                        <tp:taxon-name-part taxon-name-part-type="species">satoi</tp:taxon-name-part>
                    <object-id xmlns:xlink="http://www.w3.org/1999/xlink" xlink:type="simple">http://species-id.net/wiki/Chydaeus_satoi</object-id>
                    </tp:taxon-name><tp:taxon-authority>Ito, 2003</tp:taxon-authority><xref ref-type="fig" rid="F7">Figs 44–46</xref><xref ref-type="fig" rid="F11">58</xref><xref ref-type="fig" rid="F14">64</xref></tp:nomenclature><tp:treatment-sec sec-type="Material examined"><title>Material examined.</title><p> A total of 14 specimens (9 males and 5 females, including 4 males and 2 females in CAS, 4 males and 2 females in IOZ; and 1 male and 1 female in ZIN) were examined from the following localities: <bold>China. Yunnan Province</bold>. <italic>Lushui County:</italic> 5 males, 2 females, Luzhang, Yaojiaping, riverside, <named-content xmlns:xlink="http://www.w3.org/1999/xlink" content-type="dwc:verbatimCoordinates" xlink:type="simple">25.97722°N, 98.71091°E</named-content>, 2527 m, 20.V.2005, D. Kavanaugh &amp; D.Z. Dong leg. (CAS, IOZ); 1 male, same data, but 19.V.2005 (IOZ); 3 males, 3 females, Luzhang, Yaojiaping, roadside, <named-content xmlns:xlink="http://www.w3.org/1999/xlink" content-type="dwc:verbatimCoordinates" xlink:type="simple">25.97526°N, 98.71000°E</named-content>, 2515 m, 20.V.2005, H.B. Liang leg. (CAS, IOZ, ZIN).</p><fig id="F7" position="float" orientation="portrait"><label>Figures 44–46.</label><caption><p> <italic><tp:taxon-name>Chydaeus satoi</tp:taxon-name></italic> Ito (Luzhang, Yaojiaping) <bold>44</bold> Terminal lamella of median lobe, dorsal view <bold>45</bold> Median lobe, left lateral view <bold>46</bold> Median lobe, dorsal view. Scale lines: <bold>A</bold> = 0.5 mm (Fig. 44), <bold>B</bold> = 1.0 mm (Figs 45–46).</p></caption><graphic xmlns:xlink="http://www.w3.org/1999/xlink" xlink:href="ZooKeys-171-039-g007.jpg" position="float" orientation="portrait" xlink:type="simple"/></fig></tp:treatment-sec><tp:treatment-sec sec-type="Distribution"><title>Distribution.</title><p><xref ref-type="fig" rid="F11">Fig. 58</xref>. <italic><tp:taxon-name>Chydaeus satoi</tp:taxon-name></italic> was previously known only from the type locality (Zhonghe Feng) at an elevation of 2620 m in the Diangcang Shan (Mountains), situated north of Dali, western Yunnan Province, China (Ito, 2003). The additional material listed above was also collected in western Yunnan, but in the Gaoligong Shan, about 150 km to the west of the type locality.</p><!--PageBreak--></tp:treatment-sec><tp:treatment-sec sec-type="Habitat"><title>Habitat.</title><p> Specimens were collected in roadside and road cut open areas (<xref ref-type="fig" rid="F14">Fig. 64</xref>) and on open, disturbed stream banks, hidden under stones and other debris during daylight hours.</p></tp:treatment-sec><tp:treatment-sec sec-type="Remarks"><title>Remarks.</title><p> This species belongs to the <italic>semenowi</italic> group (<xref ref-type="bibr" rid="B11">Kataev and Schmidt 2006</xref>). Male members are very similar in their appearance to those of <italic><tp:taxon-name>Chydaeus baoshanensis</tp:taxon-name></italic>, but easily distinguished from them by the peculiar median lobe with the terminal lamella very long and markedly bent ventrad (<xref ref-type="fig" rid="F7">Figs 44–46</xref>).</p><p>In male specimens from the Gaoligong Shan, the terminal lamella is slightly narrower in dorsal aspect than in males from the Diangcang Shan as illustrated by <xref ref-type="bibr" rid="B5">Ito (2003)</xref>. The significance of this difference should be tested by examination of additional material. One of us (HBL) examined the type specimens of <italic><tp:taxon-name>Chydaeus satoi</tp:taxon-name></italic> at Ito’s home (Kawanishi City, Japan) and found no differences between the type and specimens from the Gaoligong Shan.</p></tp:treatment-sec><tp:treatment-sec><!--Section generated to contain objects referenced in tp:taxon-treatment.--><fig id="F11" position="float" orientation="portrait"><label>Figures 58–59.</label><caption><p> Toporelief map of southeastern Asia, illustrating localities for <italic><tp:taxon-name>Chydaeus</tp:taxon-name></italic> species <bold>58</bold> <italic><tp:taxon-name>Chydaeus satoi</tp:taxon-name></italic> Ito = yellow square and <italic><tp:taxon-name>Chydaeus convexus</tp:taxon-name></italic> Ito = red dots <bold>59</bold> <italic><tp:taxon-name>Chydaeus semenowi</tp:taxon-name></italic> (Tschitschérine) = red dots and <italic><tp:taxon-name>Chydaeus malaisei</tp:taxon-name></italic> Kataev &amp; Schmidt = yellow squares. Only new records reported here are shown. Scale bar = 300 km (in 100 km increments).</p></caption><graphic xmlns:xlink="http://www.w3.org/1999/xlink" xlink:href="ZooKeys-171-039-g011.jpg" position="float" orientation="portrait" xlink:type="simple"/></fig><fig id="F14" position="float" orientation="portrait"><label>Figures 64–65.</label><caption><p> Digital photographs of habitats for <italic><tp:taxon-name>Chydaeus</tp:taxon-name></italic> species <bold>64</bold> Yaojiaping, Lushui County, Yunnan Province, China, ca. 2500 m; locality for <italic><tp:taxon-name>Chydaeus satoi</tp:taxon-name></italic> Ito and <italic><tp:taxon-name>Chydaeus shunichii</tp:taxon-name></italic> Ito <bold>65</bold> Fengxue Yakou, Lushui County, Yunnan Province, China, ca. 3150 m; locality for <italic><tp:taxon-name>Chydaeus bedeli difficilis</tp:taxon-name></italic> Kataev &amp; Schmidt and <italic><tp:taxon-name>Chydaeus shunichii</tp:taxon-name></italic> Ito.</p></caption><graphic xmlns:xlink="http://www.w3.org/1999/xlink" xlink:href="ZooKeys-171-039-g014.jpg" position="float" orientation="portrait" xlink:type="simple"/></fig></tp:treatment-sec><ref-list><ref id="B11"><mixed-citation xmlns:xlink="http://www.w3.org/1999/xlink" xlink:type="simple"><person-group><name name-style="western"><surname>Kataev</surname><given-names>BM</given-names></name><name name-style="western"><surname>Schmidt</surname><given-names>J</given-names></name></person-group> (<year>2006</year>)<article-title> To the knowledge of the genus <italic>Chydaeus</italic> Chaudoir, 1854 (Coleoptera, Carabidae, Harpalini). II. Revision of the <italic>C. obscurus</italic>, <italic>C. semenowi</italic> (in new sense), and <italic>C. salvazae</italic> species-groups of the Himalaya and adjacent areas.</article-title> In: <person-group><name name-style="western"><surname>Hartmann</surname><given-names>M</given-names></name><name name-style="western"><surname>Weipert</surname><given-names>J</given-names></name></person-group> (<role>Eds</role>). <issue-title> Biodiversitat und Naturausstattung im Himalaya – Biodiversity and natural heritage of the Himalaya, Bd.</issue-title><source>II.Verein der Freunde und Foderer des Naturkundemuseums Erfurt e. V., Erfurt</source>: <fpage>133</fpage>-<lpage>174</lpage>.</mixed-citation></ref><ref id="B5"><mixed-citation xmlns:xlink="http://www.w3.org/1999/xlink" xlink:type="simple"><person-group><name name-style="western"><surname>Ito</surname><given-names>N</given-names></name></person-group> (<year>2003</year>)<article-title> Notes on species of the harpaline subtribe Anisodactylina (Coleoptera, Carabidae) from China.</article-title><source>Special Bulletin of the Japanese Society of Coleopterology </source><volume>6</volume>: <fpage>79</fpage>-<lpage>86</lpage>.</mixed-citation></ref></ref-list></tp:taxon-treatment>
