# Supplementary material for: Contribution to knowledge of the genus Chydaeus in Xizang Autonomous Region [Tibet] and Yunnan Province, China (Coleoptera, Carabidae, Harpalini)
Source: Zookeys. 2012 Feb 24;(171):39–92. doi: 10.3897/zookeys.171.2306 (PMC3288682; doi:10.3897/zookeys.171.2306)
Supplement: XML Treatment for Chydaeus obtusicollis [file zookeys.171.2306-treatment8.xml]

<!DOCTYPE tp:taxon-treatment
  PUBLIC "-//TaxonX//DTD Taxonomic Treatment Publishing DTD v0 20100105//EN" "tax-treatment-NSO.dtd">
<tp:taxon-treatment xmlns:tp="http://www.plazi.org/taxpub"><tp:treatment-meta><mixed-citation publication-type="journal"><person-group><name><surname>Kataev</surname><given-names>Boris M.</given-names></name><name><surname>Liang</surname><given-names>Hongbin</given-names></name><name><surname>Kavanaugh</surname><given-names>David H.</given-names></name></person-group><article-title>Contribution to knowledge of the genus 
                    <italic>Chydaeus</italic> in Xizang Autonomous Region [Tibet] and Yunnan Province, China (Coleoptera, Carabidae, Harpalini)
                </article-title><source>Zookeys</source><day>24</day><month>2</month><year>2012</year><volume>2012</volume><issue>171</issue><fpage>39</fpage><lpage>92</lpage><pub-id pub-id-type="doi">10.3897/zookeys.171.2306</pub-id></mixed-citation></tp:treatment-meta><tp:nomenclature><tp:taxon-name>
                        <tp:taxon-name-part taxon-name-part-type="genus">Chydaeus</tp:taxon-name-part>
                        <tp:taxon-name-part taxon-name-part-type="species">obtusicollis</tp:taxon-name-part>
                    <object-id xmlns:xlink="http://www.w3.org/1999/xlink" xlink:type="simple">http://species-id.net/wiki/Chydaeus_obtusicollis</object-id>
                    </tp:taxon-name><tp:taxon-authority>Schauberger, 1932</tp:taxon-authority><xref ref-type="fig" rid="F10">Figs 57</xref><xref ref-type="fig" rid="F16">68</xref></tp:nomenclature><tp:treatment-sec sec-type="Material examined"><title>Material examined.</title><p> A total of 95 specimens (49 males and 46 females, including 23 males and 23 females in CAS, 24 males and 22 females in IOZ, and 2 males and one female in ZIN) were examined from the following localities: <bold>China</bold>. <bold>Xizang Autonomous Region</bold>: <italic>Cona County</italic>: 1 female, 2000 m, 7.VIII.1974 (IOZ). <italic>Medog County</italic>: 1 male, Medog, Baibung, 850 m, 17.III.1983 (IOZ). <bold>Yunnan Province</bold>. <italic>Gongshan County</italic>: 1 female, Dulongjiang, Bapo, along roadside, <named-content xmlns:xlink="http://www.w3.org/1999/xlink" content-type="dwc:verbatimCoordinates" xlink:type="simple">27.73902°N, 98.34975°E</named-content>, 1412 m, 3.XI.2004, H.B. Liang leg. (IOZ); 2 males, 2 females, Gongshan, Dulongjiang, 1 km S of Bapo, <named-content xmlns:xlink="http://www.w3.org/1999/xlink" content-type="dwc:verbatimCoordinates" xlink:type="simple">27.73453°N, 98.35042°E</named-content>, 1333 m, 3.XI.2004, V.F. Lee leg. (IOZ, CAS); 1 male, Dulongjiang, Bapo, along roadside, <named-content xmlns:xlink="http://www.w3.org/1999/xlink" content-type="dwc:verbatimCoordinates" xlink:type="simple">27.73902°N, 98.34975°E</named-content>, 1412 m, 26.X.2004, H.B. Liang leg. (IOZ); 1 female, Dulongjiang, Bapo, Mabiluo, riverside, <named-content xmlns:xlink="http://www.w3.org/1999/xlink" content-type="dwc:verbatimCoordinates" xlink:type="simple">27.76208°N, 98.34567°E</named-content>, 1503 m, 27.X.2004, H.B. Liang leg. (IOZ); 3 males, 2 females, Dulongjiang, Maku village, roadside, <named-content xmlns:xlink="http://www.w3.org/1999/xlink" content-type="dwc:verbatimCoordinates" xlink:type="simple">27.68533°N, 98.30425°E</named-content>, 1823 m, 2.XI.2004, H.B. Liang leg. (CAS, IOZ, ZIN); 1 male, same data, but 1.XI.2004 (IOZ); 2 females, Dulongjiang, Maku village, roadside, <named-content xmlns:xlink="http://www.w3.org/1999/xlink" content-type="dwc:verbatimCoordinates" xlink:type="simple">27.68533°N, 98.30425°E</named-content>, 1823 m, 1.XI.2004, H.B. Liang leg.(CAS, IOZ); 1 female, Dulongjian, 0.5 km WSW Maku, trail, <named-content xmlns:xlink="http://www.w3.org/1999/xlink" content-type="dwc:verbatimCoordinates" xlink:type="simple">27.68310°N, 98.30038°E</named-content>, 1845 m, 29.VIII.2006, D. Kavanaugh leg. (CAS); 1 male, Dulongjiang, Lawaduo, roadside, <named-content xmlns:xlink="http://www.w3.org/1999/xlink" content-type="dwc:verbatimCoordinates" xlink:type="simple">27.69666°N, 98.34934°E</named-content>, 1466 m, 4.XI.2004, H.B. Liang leg. (IOZ); 2 females, Dulongjiang, Kongdang, roadside, <named-content xmlns:xlink="http://www.w3.org/1999/xlink" content-type="dwc:verbatimCoordinates" xlink:type="simple">27.87696°N, 98.33587°E</named-content>, 1525 m, 5.XI.2004, H.B. Liang leg. (IOZ); 3 males, 3 females, Dulongjiang, Kongdang, roadside, <named-content xmlns:xlink="http://www.w3.org/1999/xlink" content-type="dwc:verbatimCoordinates" xlink:type="simple">27.87696°N, 98.33587°E</named-content>, 1525 m, 25.X.2004. H.B. Liang leg. (CAS, IOZ); 8 males, 3 females, Cikai Town, 0.5 km of Kongdang, <named-content xmlns:xlink="http://www.w3.org/1999/xlink" content-type="dwc:verbatimCoordinates" xlink:type="simple">27.88111°N, 98.34063°E</named-content>, 1500 m, 25.X.2004, D. Kavanaugh leg. (CAS, IOZ); 1 male, Dulongjiang, Bapo, along roadside, <named-content xmlns:xlink="http://www.w3.org/1999/xlink" content-type="dwc:verbatimCoordinates" xlink:type="simple">27.73902°N, 98.34975°E</named-content>, 1412 m, 26.X.2004, H.B. Liang leg. (IOZ); 3 males, Dulongjiang, Pengjiwang, above Bapo, <named-content xmlns:xlink="http://www.w3.org/1999/xlink" content-type="dwc:verbatimCoordinates" xlink:type="simple">27.72999°N, 98.40650°E</named-content>, 2250 m, 28.X.2004, H.B. Liang leg. (CAS, IOZ, ZIN); 1 male, Dulongjiang, Miliwang, above Bapo, <named-content xmlns:xlink="http://www.w3.org/1999/xlink" content-type="dwc:verbatimCoordinates" xlink:type="simple">27.72383°N, 98.36117°E</named-content>, 1956 m, 31.X.2004, H.B. Liang leg. (IOZ); 3 males, 2 females, Dulongjiang, 0.6 km N Dizhengdang, <named-content xmlns:xlink="http://www.w3.org/1999/xlink" content-type="dwc:verbatimCoordinates" xlink:type="simple">28.08442°N, 98.32652°E</named-content>, 1880 m, 29.X.2004, D. Kavanaugh leg. (CAS, IOZ); 1 female, Dulongjiang, S edge of Dizhengdang, <named-content xmlns:xlink="http://www.w3.org/1999/xlink" content-type="dwc:verbatimCoordinates" xlink:type="simple">28.07654°N, 98.32603°E</named-content>, 1890 m, 29.X.2004, D. Kavanaugh leg. (ZIN); 1 male, same data, but 28.X.2004 (IOZ); 1 male, Dulongjiang, Dizhengdang, Silalong He, <named-content xmlns:xlink="http://www.w3.org/1999/xlink" content-type="dwc:verbatimCoordinates" xlink:type="simple">28.07654°N, 98.32603°E</named-content>, 1890 m, 30.X.2004, D. Kavanaugh &amp; D.Z. Dong leg. (CAS); 1 male, 1 female, Dulongjiang, 2.8 km S Longyuan Vill., <named-content xmlns:xlink="http://www.w3.org/1999/xlink" content-type="dwc:verbatimCoordinates" xlink:type="simple">28.00905°N, 98.32204°E</named-content>, 1660 m, 31.X.2004, D. Kavanaugh &amp; D.Z. Dong leg. (CAS); 3 males, 3 females, Dulongjiang, 2.3 km S Longyuan, <named-content xmlns:xlink="http://www.w3.org/1999/xlink" content-type="dwc:verbatimCoordinates" xlink:type="simple">28.00532°N, 98.32145°E</named-content>, 1685 m, 2.XI.2004, D. Kavanaugh leg. (CAS, IOZ); 5 males, 8 females, Dulongjiang, Elidang Village, beach, <named-content xmlns:xlink="http://www.w3.org/1999/xlink" content-type="dwc:verbatimCoordinates" xlink:type="simple">28.00287°N, 98.32145°E</named-content>, 1640 m, 3.XI.2004, D. Kavanaugh &amp; D.Z. Dong leg. (CAS, IOZ); 3 males, 4 females, Dulongjiang, Xianjiudang Village, <named-content xmlns:xlink="http://www.w3.org/1999/xlink" content-type="dwc:verbatimCoordinates" xlink:type="simple">27.94092°N, 98.33340°E</named-content>, 1580 m, 4.XI.2004, D. Kavanaugh &amp; D.Z. Dong leg. (CAS, IOZ); 1 male, Dolongiang Township, Moqie Wang at Gongshan-Dulong Road km 91, 1550 m, <named-content xmlns:xlink="http://www.w3.org/1999/xlink" content-type="dwc:verbatimCoordinates" xlink:type="simple">27.90085°N, 98.34721°E</named-content><!--PageBreak-->, 6.XI.2004, Stop DHK-2004-077, D. Kavanaugh &amp; H.B. Liang leg. (IOZ); 1 male, Dulongjiang, 0.2 km S Mukewang He, <named-content xmlns:xlink="http://www.w3.org/1999/xlink" content-type="dwc:verbatimCoordinates" xlink:type="simple">27.84125°N, 98.32979°E</named-content>, 1450 m, 7.XI.2004, D. Kavanaugh &amp; D.Z. Dong leg. (CAS); 5 males, 8 female, Dulongjiang, 0.5 km N Kongdang, <named-content xmlns:xlink="http://www.w3.org/1999/xlink" content-type="dwc:verbatimCoordinates" xlink:type="simple">27.88111°N, 98.34062°E</named-content>, 1500 m, 7.XI.2004, D. Kavanaugh leg. (CAS, IOZ); 2 females, Dulongjiang, Moqiewang He, <named-content xmlns:xlink="http://www.w3.org/1999/xlink" content-type="dwc:verbatimCoordinates" xlink:type="simple">27.91040°N, 98.41076°E</named-content>, 2185 m, 8.XI.2004, D. Kavanaugh &amp; M. Dixon leg. (IOZ). <italic>Lushui County:</italic> 1 male, Nujiang Prefecture, Gangfang sancha lukou, <named-content xmlns:xlink="http://www.w3.org/1999/xlink" content-type="dwc:verbatimCoordinates" xlink:type="simple">26.073°N, 98.345°E</named-content>, 1500 m, 14–15.X.1998, D.H. Kavanaugh, C.E. Griswold, C. Ferraris &amp; C.L. Long leg. (IOZ).</p></tp:treatment-sec><tp:treatment-sec sec-type="Distribution"><title>Distribution.</title><p><xref ref-type="fig" rid="F10">Fig. 57</xref>. All the previous records for species were restricted to the Central Himalaya, from the eastern part of Nepal to West Bengal (Darjeeling) and Sikkim, at elevations of 1800–2900 m (<xref ref-type="bibr" rid="B11">Kataev and Schmidt 2006</xref>). Specimens recorded here extend the range of <italic><tp:taxon-name>Chydaeus obtusicollis</tp:taxon-name></italic> eastward to Xizang Autonomous Region (Cona and Medog counties) and northwestern Yunnan Province (Gongshan and Lushui counties), China. The elevational range of Yunnan records extends from 1400 to 2250 m.</p></tp:treatment-sec><tp:treatment-sec sec-type="Habitat"><title>Habitat</title><p><bold>.</bold> Specimens were collected in roadside and road cut open areas (<xref ref-type="fig" rid="F16">Fig. 68</xref>), on open, disturbed stream banks, and in other disturbed areas, hidden under stones and other debris during daylight hours and active on the soil surface at night.</p></tp:treatment-sec><tp:treatment-sec sec-type="Remarks"><title>Remarks.</title><p><xref ref-type="bibr" rid="B11">Kataev and Schmidt (2006)</xref> included <italic><tp:taxon-name>Chydaeus obtusicollis</tp:taxon-name></italic> in the <italic>semenowi</italic> group and redescribed this species based on Central Himalayan specimens. Specimens examined from China are similar to those from the Central Himalaya in the main morphological characteristics, including the male genitalia; but the basal pronotal angles, in some specimens from Yunnan, have more or less distinct apical denticles. The taxonomic status of specimens from Yunnan merits further study. As with populations in the Central Himalaya, Yunnan populations of <italic><tp:taxon-name>Chydaeus obtusicollis</tp:taxon-name></italic> are dimorphic for wing length, with both brachypterous and macropterous individuals present.</p></tp:treatment-sec><tp:treatment-sec><!--Section generated to contain objects referenced in tp:taxon-treatment.--><fig id="F10" position="float" orientation="portrait"><label>Figures 56–57.</label><caption><p> Toporelief map of southeastern Asia, illustrating localities for <italic><tp:taxon-name>Chydaeus</tp:taxon-name></italic> species <bold>56</bold> <italic><tp:taxon-name>Chydaeus shunichii</tp:taxon-name></italic> Ito = red dots, <italic><tp:taxon-name>Chydaeus fugongensis</tp:taxon-name></italic> sp. n. = pink diamond, <italic><tp:taxon-name>Chydaeus gutangensis</tp:taxon-name></italic> sp. n. = yellow square, and <italic><tp:taxon-name>Chydaeus hanmiensis</tp:taxon-name></italic> sp. n. = light blue triangle <bold>57</bold> <italic><tp:taxon-name>Chydaeus baoshanensis</tp:taxon-name></italic> sp. n. = dark blue square, <italic><tp:taxon-name>Chydaeus asetosus</tp:taxon-name></italic> sp. n. = yellow triangles, and <italic><tp:taxon-name>Chydaeus obtusicollis</tp:taxon-name></italic> Schauberger = red dots. Only new records reported here are shown. Scale bar = 300 km (in 100 km increments).</p></caption><graphic xmlns:xlink="http://www.w3.org/1999/xlink" xlink:href="ZooKeys-171-039-g010.jpg" position="float" orientation="portrait" xlink:type="simple"/></fig><fig id="F16" position="float" orientation="portrait"><label>Figures 68–69.</label><caption><p> Digital photographs of habitats for <italic><tp:taxon-name>Chydaeus</tp:taxon-name></italic> species <bold>68</bold> Kongdang, Gongshan County, Yunnan Province, China, ca. 1525 m; locality for <italic><tp:taxon-name>Chydaeus andrewsi andrewsi</tp:taxon-name></italic> Schauberger <bold>69</bold> Dulong Valley N of Kongdang, Gongshan County, Yunnan Province, China, ca. 1550 m; locality for <italic><tp:taxon-name>Chydaeus andrewsi andrewsi</tp:taxon-name></italic> Schauberger and <italic><tp:taxon-name>Chydaeus obtusicollis</tp:taxon-name></italic> Schauberger.</p></caption><graphic xmlns:xlink="http://www.w3.org/1999/xlink" xlink:href="ZooKeys-171-039-g016.jpg" position="float" orientation="portrait" xlink:type="simple"/></fig></tp:treatment-sec><ref-list><ref id="B11"><mixed-citation xmlns:xlink="http://www.w3.org/1999/xlink" xlink:type="simple"><person-group><name name-style="western"><surname>Kataev</surname><given-names>BM</given-names></name><name name-style="western"><surname>Schmidt</surname><given-names>J</given-names></name></person-group> (<year>2006</year>)<article-title> To the knowledge of the genus <italic>Chydaeus</italic> Chaudoir, 1854 (Coleoptera, Carabidae, Harpalini). II. Revision of the <italic>C. obscurus</italic>, <italic>C. semenowi</italic> (in new sense), and <italic>C. salvazae</italic> species-groups of the Himalaya and adjacent areas.</article-title> In: <person-group><name name-style="western"><surname>Hartmann</surname><given-names>M</given-names></name><name name-style="western"><surname>Weipert</surname><given-names>J</given-names></name></person-group> (<role>Eds</role>). <issue-title> Biodiversitat und Naturausstattung im Himalaya – Biodiversity and natural heritage of the Himalaya, Bd.</issue-title><source>II.Verein der Freunde und Foderer des Naturkundemuseums Erfurt e. V., Erfurt</source>: <fpage>133</fpage>-<lpage>174</lpage>.</mixed-citation></ref></ref-list></tp:taxon-treatment>
