# Supplementary material for: Contribution to knowledge of the genus Chydaeus in Xizang Autonomous Region [Tibet] and Yunnan Province, China (Coleoptera, Carabidae, Harpalini)
Source: Zookeys. 2012 Feb 24;(171):39–92. doi: 10.3897/zookeys.171.2306 (PMC3288682; doi:10.3897/zookeys.171.2306)
Supplement: XML Treatment for Chydaeus convexus [file zookeys.171.2306-treatment9.xml]

<!DOCTYPE tp:taxon-treatment
  PUBLIC "-//TaxonX//DTD Taxonomic Treatment Publishing DTD v0 20100105//EN" "tax-treatment-NSO.dtd">
<tp:taxon-treatment xmlns:tp="http://www.plazi.org/taxpub"><tp:treatment-meta><mixed-citation publication-type="journal"><person-group><name><surname>Kataev</surname><given-names>Boris M.</given-names></name><name><surname>Liang</surname><given-names>Hongbin</given-names></name><name><surname>Kavanaugh</surname><given-names>David H.</given-names></name></person-group><article-title>Contribution to knowledge of the genus 
                    <italic>Chydaeus</italic> in Xizang Autonomous Region [Tibet] and Yunnan Province, China (Coleoptera, Carabidae, Harpalini)
                </article-title><source>Zookeys</source><day>24</day><month>2</month><year>2012</year><volume>2012</volume><issue>171</issue><fpage>39</fpage><lpage>92</lpage><pub-id pub-id-type="doi">10.3897/zookeys.171.2306</pub-id></mixed-citation></tp:treatment-meta><tp:nomenclature><tp:taxon-name>
                        <tp:taxon-name-part taxon-name-part-type="genus">Chydaeus</tp:taxon-name-part>
                        <tp:taxon-name-part taxon-name-part-type="species">convexus</tp:taxon-name-part>
                    <object-id xmlns:xlink="http://www.w3.org/1999/xlink" xlink:type="simple">http://species-id.net/wiki/Chydaeus_convexus</object-id>
                    </tp:taxon-name><tp:taxon-authority>Ito, 2002</tp:taxon-authority><xref ref-type="fig" rid="F11">Figs 58</xref><xref ref-type="fig" rid="F17">70</xref></tp:nomenclature><tp:treatment-sec sec-type="Material examined"><title>Material examined.</title><p> A total of 125 specimens (71 males and 54 females, including 35 males and 26 females in CAS, 35 males and 27 females in IOZ, and 1 male and 1 female in ZIN) were examined from the following localities: <bold>China</bold>. <bold>Yunnan Province</bold>. <italic><tp:taxon-name>Longling County</tp:taxon-name></italic>: 1 female, Longjiang, Xiaoheishan, tree &amp; log, <named-content xmlns:xlink="http://www.w3.org/1999/xlink" content-type="dwc:verbatimCoordinates" xlink:type="simple">24.83696°N, 98.75735°E</named-content>, 2120 m, 27.V.2005, H.B. Liang &amp; J.L Yang leg. (IOZ); 1 male, same data, but riverside, <named-content xmlns:xlink="http://www.w3.org/1999/xlink" content-type="dwc:verbatimCoordinates" xlink:type="simple">24.82886°N, 98.75917°E</named-content>, 2010 m, 25.V.2005, H.B. Liang leg. (IOZ); 3 males, 1 female, same data, but roadside, <named-content xmlns:xlink="http://www.w3.org/1999/xlink" content-type="dwc:verbatimCoordinates" xlink:type="simple">24.82888°N, 98.76001°E</named-content>, 2020 m, 28.V.2005, D. Kavanaugh &amp; D.Z. Dong leg. (CAS); 2 female, same data, but riverside, 26.V.2005, D. Kavanaugh leg. (CAS). <italic>Longyang County (District)</italic>: 1 female, Bawan, 34 km from Bawan on Tengchong Road, 2310 m, <named-content xmlns:xlink="http://www.w3.org/1999/xlink" content-type="dwc:verbatimCoordinates" xlink:type="simple">24.92944°N, 98.75917°E</named-content>, 16.X.2003, D.Z. Dong leg. (IOZ); 1 male, Bawan, Luokeng, 41 km on road to Tengchong, <named-content xmlns:xlink="http://www.w3.org/1999/xlink" content-type="dwc:verbatimCoordinates" xlink:type="simple">24°56'23.2"N, 98°45'11.6"E</named-content>, 2440 m, 15.X.2003, day, H.-B. <!--PageBreak-->Liang &amp; X.C. Shi leg. (IOZ); 1 female, Bawan, 41 km on old road to Tengchong, <named-content xmlns:xlink="http://www.w3.org/1999/xlink" content-type="dwc:verbatimCoordinates" xlink:type="simple">25°56'15.0"N, 98°45'02.8"E</named-content>, 2486 m, 11.X.2003, H.B. Liang leg. (IOZ); 1 male, Gaoligong Shan, Baoshan Pref., Nankang Yakou, <named-content xmlns:xlink="http://www.w3.org/1999/xlink" content-type="dwc:verbatimCoordinates" xlink:type="simple">24°49.9'N, 98°46.0'E</named-content>, 2130 m, 4-7 IX.1998, Stop 98–129A, D. Kavanaugh, C.E. Griswold, C.L. Long, R. Li &amp; H.-X. He leg. (CAS); 1 male, same data as preceding (IOZ); 1 female, same data, but <named-content xmlns:xlink="http://www.w3.org/1999/xlink" content-type="dwc:verbatimCoordinates" xlink:type="simple">24.81944°N, 98.77111°E</named-content>, 2130 m, 27.X.2003, D.Z. Dong leg. (IOZ); 1 male,1 female, Bawan Town, Nankang Yakou, roadside, <named-content xmlns:xlink="http://www.w3.org/1999/xlink" content-type="dwc:verbatimCoordinates" xlink:type="simple">24°49'33.4"N, 98°46'20.0"E</named-content>, 2130 m, 26.X.2003, H.B. Liang &amp; X.C. Shi leg. (IOZ); 1 male, 6 females, same data, but <named-content xmlns:xlink="http://www.w3.org/1999/xlink" content-type="dwc:verbatimCoordinates" xlink:type="simple">24.81944°N, 98.77111°E</named-content>, 2130 m, 31.X.2003, D.Z. Dong leg. (CAS, IOZ); 5 males, 4 females, Bawan Town, Nankang forest station, <named-content xmlns:xlink="http://www.w3.org/1999/xlink" content-type="dwc:verbatimCoordinates" xlink:type="simple">24°49'28.8"N, 98°46'43.6"E</named-content>, 2085 m, 27.X.2003, H.B. Liang &amp; X.C. Shi leg. (CAS, IOZ); 1 female, Bawan, Nankang station, <named-content xmlns:xlink="http://www.w3.org/1999/xlink" content-type="dwc:verbatimCoordinates" xlink:type="simple">24.82614°N, 98.77602°E</named-content>, 1900 m, 26.V.2005, D.Z. Dong leg. (IOZ); 1 female, same data, but <named-content xmlns:xlink="http://www.w3.org/1999/xlink" content-type="dwc:verbatimCoordinates" xlink:type="simple">24.83178°N, 98.76462°E</named-content>, 2180 m, 22.V.2005, D. Kavanaugh &amp; D.Z. Dong leg. (CAS); 6 males, 4 females, Bawan, 36-37 km on old road to Tengchong, <named-content xmlns:xlink="http://www.w3.org/1999/xlink" content-type="dwc:verbatimCoordinates" xlink:type="simple">24°56'03.3"N, 98°46'46.4"E</named-content>, 2150 m, 12.X.2003, H.B. Liang &amp; X.C. Shi leg. CAS, IOZ); 1 male, 3 females, Bawan, Bawan - Tengchong Road km 29-35, 2000-2350 m, <named-content xmlns:xlink="http://www.w3.org/1999/xlink" content-type="dwc:verbatimCoordinates" xlink:type="simple">24.92916°N, 98.75861°E</named-content>, 12.X.2003, D.Z. Dong leg. (CAS, IOZ); 1 male, 4 females, Bawan, Yakou to Sanchawa, along road, <named-content xmlns:xlink="http://www.w3.org/1999/xlink" content-type="dwc:verbatimCoordinates" xlink:type="simple">24°56'50.5"N, 98°45'20.0"E</named-content>, 2300 m, 13.X.2003, H.B. Liang &amp; X.C. Li leg. (CAS, IOZ); 4 males, Bawan, Dasheyao forest station - Yakou, <named-content xmlns:xlink="http://www.w3.org/1999/xlink" content-type="dwc:verbatimCoordinates" xlink:type="simple">24°55'37.4"N, 98°45'09.8"E</named-content>, 2404 m, 12.X.2003, H.B. Liang &amp; X.C. Shi leg. (CAS, IOZ); 1 male, 2 females, Bawan, Dasheyao, <named-content xmlns:xlink="http://www.w3.org/1999/xlink" content-type="dwc:verbatimCoordinates" xlink:type="simple">24.92989°N, 98.75862°E</named-content>, 2320 m, 1.VI.2005, Dao Zhilong leg. (CAS, IOZ); 2 males, same data, but <named-content xmlns:xlink="http://www.w3.org/1999/xlink" content-type="dwc:verbatimCoordinates" xlink:type="simple">24.92994°N, 98.75850°E</named-content>, 2300 m, 3.VI.2005, D. Kavanaugh &amp; D.Z. Dong leg. (CAS, IOZ); 2 males, 2 females, Bawan, Nankang station, <named-content xmlns:xlink="http://www.w3.org/1999/xlink" content-type="dwc:verbatimCoordinates" xlink:type="simple">24.82260°N, 98.78201°E</named-content>, 2060 m, 23.V.2005, H.B. Liang leg. (CAS, IOZ); 1 male, same data, but <named-content xmlns:xlink="http://www.w3.org/1999/xlink" content-type="dwc:verbatimCoordinates" xlink:type="simple">24.82600°N, 98.77690°E</named-content>, 2090 m, 28.V.2005, D. Kavanaugh leg. (CAS); 1 female, same data, but <named-content xmlns:xlink="http://www.w3.org/1999/xlink" content-type="dwc:verbatimCoordinates" xlink:type="simple">24.82587°N, 98.76832°E</named-content>, 2048 m, 22.V.2005, H.B. Liang leg. (IOZ); 1 female, same data, but <named-content xmlns:xlink="http://www.w3.org/1999/xlink" content-type="dwc:verbatimCoordinates" xlink:type="simple">24.83178°N, 98.76462°E</named-content>, 2180 m, 22.V.2005, D. Kavanaugh &amp; D.Z. Dong leg. (CAS); 1 female, same data, but <named-content xmlns:xlink="http://www.w3.org/1999/xlink" content-type="dwc:verbatimCoordinates" xlink:type="simple">24.82614°N, 98.77602°E</named-content>, 1900 m, 26.V.2005, D.Z. Dong leg. (IOZ); 2 males, Bawan, Luoshuidong, 2300-2480 m, <named-content xmlns:xlink="http://www.w3.org/1999/xlink" content-type="dwc:verbatimCoordinates" xlink:type="simple">24.93278°N, 98.75333°E</named-content>, 13.X.2003, D.Z. Dong leg. (CAS, IOZ); 11 males, 4 females, Bawan, Sanchahe, <named-content xmlns:xlink="http://www.w3.org/1999/xlink" content-type="dwc:verbatimCoordinates" xlink:type="simple">24.94755°N, 98.75564°E</named-content>, 2300 m, 3.VI.2005, H.B. Liang &amp; H.M. Yan leg. (CAS, IOZ); 4 males, same data, but <named-content xmlns:xlink="http://www.w3.org/1999/xlink" content-type="dwc:verbatimCoordinates" xlink:type="simple">24.94865°N, 98.75193°E</named-content>, 2350 m, 30.V.2005, H.B. Liang leg. (CAS, IOZ); 1 male, same data, but 2300 m, <named-content xmlns:xlink="http://www.w3.org/1999/xlink" content-type="dwc:verbatimCoordinates" xlink:type="simple">24.94849°N, 98.75699°E</named-content>, 30.V.2005, D. Kavanaugh leg. (IOZ); 2 males, 2 females, same data, but 3.VI.2003, D. Kavanaugh &amp; D.Z. Dong leg. (CAS, IOZ); 1 female, same data, but D.Z. Dong leg. (IOZ). <italic>Tengchong County</italic>: 1 male, Jietou, Datang, Dahetou, <named-content xmlns:xlink="http://www.w3.org/1999/xlink" content-type="dwc:verbatimCoordinates" xlink:type="simple">25.69700°N, 98.68059°E</named-content>, 1800-2000 m, 16.VI.2005, Huang Hao leg. (IOZ); 8 males, 6 females, Dahaoping, 46-51 km on old road, <named-content xmlns:xlink="http://www.w3.org/1999/xlink" content-type="dwc:verbatimCoordinates" xlink:type="simple">24°57'25.6"N, 98°44'12.3"E</named-content>, 2220 m, 17.X.2003, H.B. Liang &amp; X.C. Shi leg. (IOZ, ZIN); 2 males, Dahaoping, 43 km from Bawan on Tengchong Road, 2410 m, <named-content xmlns:xlink="http://www.w3.org/1999/xlink" content-type="dwc:verbatimCoordinates" xlink:type="simple">24.95361°N, 98.73333°E</named-content>, 14.X.2003, D.Z. Dong leg. (IOZ); 3 males, 3 females, Dahaoping, along a small stream, <named-content xmlns:xlink="http://www.w3.org/1999/xlink" content-type="dwc:verbatimCoordinates" xlink:type="simple">24°58'20.8"N, 98°44'20.1"E</named-content>, 2170 m, 18.X.2003, H.B. Liang &amp; X.C. Shi<!--PageBreak--> leg. (CAS, IOZ); 1 male, Shangying, 5–8 km E of Dahaoping, 2358 m, <named-content xmlns:xlink="http://www.w3.org/1999/xlink" content-type="dwc:verbatimCoordinates" xlink:type="simple">24.93417°N, 98.74750°E</named-content>, 18.X.2003, D.Z. Dong leg. (IOZ); 4 males, Shangying, 42-46 km on road from Bawan, <named-content xmlns:xlink="http://www.w3.org/1999/xlink" content-type="dwc:verbatimCoordinates" xlink:type="simple">24°57'13.0"N, 98°44'32.1"E</named-content>, 2290 m, 14.X.2003, H.B. Liang &amp; X.C. Shi leg. (CAS, IOZ); 1 male, Shangying, Longjiang bridge, riverside, <named-content xmlns:xlink="http://www.w3.org/1999/xlink" content-type="dwc:verbatimCoordinates" xlink:type="simple">25°02'29.7"N, 98°40'22.9"E</named-content>, 1335 m, 19.X.2003, H.-B. Liang &amp; S. Yang leg. (IOZ).</p></tp:treatment-sec><tp:treatment-sec sec-type="Distribution"><title>Distribution.</title><p><xref ref-type="fig" rid="F11">Fig. 58</xref>. This species was previously known from several localities, all restricted to the southern parts of the Gaoligong Shan in western Yunnan Province, China, at elevations of 2200–2400 m (<xref ref-type="bibr" rid="B11">Kataev and Schmidt 2006</xref>). The new material was also collected on the southern parts of Gaoligong Shan, at elevations of 1800-2500 m, within Longling, Longyang, and Tengchong counties, western Yunnan Province, China.</p></tp:treatment-sec><tp:treatment-sec sec-type="Habitat"><title>Habitat</title><p><bold>.</bold> Specimens were collected in roadside and road cut open areas, on open, disturbed stream banks, and in other disturbed areas (<xref ref-type="fig" rid="F16">Fig. 70</xref>), hidden under stones and other debris during daylight hours and active on the soil surface at night.</p></tp:treatment-sec><tp:treatment-sec sec-type="Remarks"><title>Remarks.</title><p><xref ref-type="bibr" rid="B11">Kataev and Schmidt (2006)</xref> indicated the absence of the parascutellar setigerous pore on elytra in <italic><tp:taxon-name>Chydaeus convexus</tp:taxon-name></italic> as one of the distinctive features of this species belonging to the <italic>semenowi</italic> group. The examination of the addition material revealed the high variability of this character. Among 125 specimens examined, the parascutellar setigerous pore was absent from only 55 specimens, in a few from only one elytron.</p></tp:treatment-sec><tp:treatment-sec><!--Section generated to contain objects referenced in tp:taxon-treatment.--><fig id="F11" position="float" orientation="portrait"><label>Figures 58–59.</label><caption><p> Toporelief map of southeastern Asia, illustrating localities for <italic><tp:taxon-name>Chydaeus</tp:taxon-name></italic> species <bold>58</bold> <italic><tp:taxon-name>Chydaeus satoi</tp:taxon-name></italic> Ito = yellow square and <italic><tp:taxon-name>Chydaeus convexus</tp:taxon-name></italic> Ito = red dots <bold>59</bold> <italic><tp:taxon-name>Chydaeus semenowi</tp:taxon-name></italic> (Tschitschérine) = red dots and <italic><tp:taxon-name>Chydaeus malaisei</tp:taxon-name></italic> Kataev &amp; Schmidt = yellow squares. Only new records reported here are shown. Scale bar = 300 km (in 100 km increments).</p></caption><graphic xmlns:xlink="http://www.w3.org/1999/xlink" xlink:href="ZooKeys-171-039-g011.jpg" position="float" orientation="portrait" xlink:type="simple"/></fig><fig id="F17" position="float" orientation="portrait"><label>Figures 70–71.</label><caption><p> Digital photographs of habitats for <italic><tp:taxon-name>Chydaeus</tp:taxon-name></italic> species <bold>70</bold> Nankang Yakou, Longyang County, Yunnan Province, China, ca. 2130 m; locality for <italic><tp:taxon-name>Chydaeus andrewsi andrewsi</tp:taxon-name></italic> Schauberger, <italic><tp:taxon-name>Chydaeus convexus</tp:taxon-name></italic> Ito, and <italic><tp:taxon-name>Chydaeus salvazae</tp:taxon-name></italic> Schauberger <bold>71</bold> Danzhu Valley, Gongshan County, Yunnan Province, China, ca. 2700 m; locality for <italic><tp:taxon-name>Chydaeus semenowi</tp:taxon-name></italic> (Tschitschérine).</p></caption><graphic xmlns:xlink="http://www.w3.org/1999/xlink" xlink:href="ZooKeys-171-039-g017.jpg" position="float" orientation="portrait" xlink:type="simple"/></fig><fig id="F16" position="float" orientation="portrait"><label>Figures 68–69.</label><caption><p> Digital photographs of habitats for <italic><tp:taxon-name>Chydaeus</tp:taxon-name></italic> species <bold>68</bold> Kongdang, Gongshan County, Yunnan Province, China, ca. 1525 m; locality for <italic><tp:taxon-name>Chydaeus andrewsi andrewsi</tp:taxon-name></italic> Schauberger <bold>69</bold> Dulong Valley N of Kongdang, Gongshan County, Yunnan Province, China, ca. 1550 m; locality for <italic><tp:taxon-name>Chydaeus andrewsi andrewsi</tp:taxon-name></italic> Schauberger and <italic><tp:taxon-name>Chydaeus obtusicollis</tp:taxon-name></italic> Schauberger.</p></caption><graphic xmlns:xlink="http://www.w3.org/1999/xlink" xlink:href="ZooKeys-171-039-g016.jpg" position="float" orientation="portrait" xlink:type="simple"/></fig></tp:treatment-sec><ref-list><ref id="B11"><mixed-citation xmlns:xlink="http://www.w3.org/1999/xlink" xlink:type="simple"><person-group><name name-style="western"><surname>Kataev</surname><given-names>BM</given-names></name><name name-style="western"><surname>Schmidt</surname><given-names>J</given-names></name></person-group> (<year>2006</year>)<article-title> To the knowledge of the genus <italic>Chydaeus</italic> Chaudoir, 1854 (Coleoptera, Carabidae, Harpalini). II. Revision of the <italic>C. obscurus</italic>, <italic>C. semenowi</italic> (in new sense), and <italic>C. salvazae</italic> species-groups of the Himalaya and adjacent areas.</article-title> In: <person-group><name name-style="western"><surname>Hartmann</surname><given-names>M</given-names></name><name name-style="western"><surname>Weipert</surname><given-names>J</given-names></name></person-group> (<role>Eds</role>). <issue-title> Biodiversitat und Naturausstattung im Himalaya – Biodiversity and natural heritage of the Himalaya, Bd.</issue-title><source>II.Verein der Freunde und Foderer des Naturkundemuseums Erfurt e. V., Erfurt</source>: <fpage>133</fpage>-<lpage>174</lpage>.</mixed-citation></ref></ref-list></tp:taxon-treatment>
