# Supplementary material for: Contribution to knowledge of the genus Chydaeus in Xizang Autonomous Region [Tibet] and Yunnan Province, China (Coleoptera, Carabidae, Harpalini)
Source: Zookeys. 2012 Feb 24;(171):39–92. doi: 10.3897/zookeys.171.2306 (PMC3288682; doi:10.3897/zookeys.171.2306)
Supplement: XML Treatment for Chydaeus malaisei [file zookeys.171.2306-treatment10.xml]

<!DOCTYPE tp:taxon-treatment
  PUBLIC "-//TaxonX//DTD Taxonomic Treatment Publishing DTD v0 20100105//EN" "tax-treatment-NSO.dtd">
<tp:taxon-treatment xmlns:tp="http://www.plazi.org/taxpub"><tp:treatment-meta><mixed-citation publication-type="journal"><person-group><name><surname>Kataev</surname><given-names>Boris M.</given-names></name><name><surname>Liang</surname><given-names>Hongbin</given-names></name><name><surname>Kavanaugh</surname><given-names>David H.</given-names></name></person-group><article-title>Contribution to knowledge of the genus 
                    <italic>Chydaeus</italic> in Xizang Autonomous Region [Tibet] and Yunnan Province, China (Coleoptera, Carabidae, Harpalini)
                </article-title><source>Zookeys</source><day>24</day><month>2</month><year>2012</year><volume>2012</volume><issue>171</issue><fpage>39</fpage><lpage>92</lpage><pub-id pub-id-type="doi">10.3897/zookeys.171.2306</pub-id></mixed-citation></tp:treatment-meta><tp:nomenclature><tp:taxon-name>
                        <tp:taxon-name-part taxon-name-part-type="genus">Chydaeus</tp:taxon-name-part>
                        <tp:taxon-name-part taxon-name-part-type="species">malaisei</tp:taxon-name-part>
                    <object-id xmlns:xlink="http://www.w3.org/1999/xlink" xlink:type="simple">http://species-id.net/wiki/Chydaeus_malaisei</object-id>
                    </tp:taxon-name><tp:taxon-authority>Kataev &amp; Schmidt, 2006</tp:taxon-authority><xref ref-type="fig" rid="F11">Fig. 59</xref></tp:nomenclature><tp:treatment-sec sec-type="Material examined"><title>Material examined.</title><p> A total of 5 specimens (2 males and 3 females, including 1 male and 1 female in CAS and 1 male and 2 females in IOZ) were examined from the following localities: <bold>China</bold>. <bold>Yunnan Province</bold>. <italic>Lushui County</italic>: 1 male, Pianma, Ganheluo, riverside, <named-content xmlns:xlink="http://www.w3.org/1999/xlink" content-type="dwc:verbatimCoordinates" xlink:type="simple">26.06210°N, 98.61966°E</named-content>, 2100 m, 14.V.2005, H.B. Liang leg. (IOZ); 1 female, Pianma, Gangfang Yakou, road, <named-content xmlns:xlink="http://www.w3.org/1999/xlink" content-type="dwc:verbatimCoordinates" xlink:type="simple">26.03672°N, 98.62026°E</named-content>, 2250 m, 12.V.2005, H.B. Liang leg. (CAS); 1 female, Pianma, 6 km Pianma to Liuku, <named-content xmlns:xlink="http://www.w3.org/1999/xlink" content-type="dwc:verbatimCoordinates" xlink:type="simple">26.00808°N, 98.65921°E</named-content>, 2310 m, 15.V.2005, H.B. Liang leg. (IOZ); 1 female, Pianma, 6 km ESE Pianma, river, <named-content xmlns:xlink="http://www.w3.org/1999/xlink" content-type="dwc:verbatimCoordinates" xlink:type="simple">26.00703°N, 98.16209°E</named-content>, 2254 m, 15.V.2005, D.Z. Dong leg. (IOZ); 1 male, Pianma, Changyanhe, riverside, <named-content xmlns:xlink="http://www.w3.org/1999/xlink" content-type="dwc:verbatimCoordinates" xlink:type="simple">25.99414°N, 98.66336°E</named-content>, 2454 m, 15.V.2005, H.B. Liang leg. (CAS).</p></tp:treatment-sec><tp:treatment-sec sec-type="Distribution"><title>Distribution.</title><p><xref ref-type="fig" rid="F11">Fig. 59</xref>. This species was described from a series collected in Kambaiti, northeastern Myanmar. The new material from Yunnan was collected about 100 km to the northeast of the type locality, in the Pianma area, near the Myanmar border, on the western slope of the Gaoligong Shan, at elevations of 2100-2500 m. These new records support <xref ref-type="bibr" rid="B11">Kataev and Schmidt’s (2006)</xref> suggestion that the geographical range of <italic><tp:taxon-name>Chydaeus malaisei</tp:taxon-name></italic> is confined to the region west of the crest of the Gaoligong Shan.</p></tp:treatment-sec><tp:treatment-sec sec-type="Remarks"><title>Remarks.</title><p> This species, a member of the <italic>semenowi</italic> group, is closely related to <italic><tp:taxon-name>Chydaeus convexus</tp:taxon-name></italic> and appears to be a geographical vicariant of the latter (<xref ref-type="bibr" rid="B11">Kataev and Schmidt 2006</xref>).<!--PageBreak--> The specimens examined from Yunnan demonstrate all the distinctive features of <italic><tp:taxon-name>Chydaeus malaisei</tp:taxon-name></italic> listed in the original description, except for the absence of the parascutellar setigerous pore on elytra. In all the specimens from Yunnan examined, this pore is present. As in the case for <italic><tp:taxon-name>Chydaeus convexus</tp:taxon-name></italic>, this character appears to be variable in <italic><tp:taxon-name>Chydaeus malaisei</tp:taxon-name></italic>.</p></tp:treatment-sec><tp:treatment-sec><!--Section generated to contain objects referenced in tp:taxon-treatment.--><fig id="F11" position="float" orientation="portrait"><label>Figures 58–59.</label><caption><p> Toporelief map of southeastern Asia, illustrating localities for <italic><tp:taxon-name>Chydaeus</tp:taxon-name></italic> species <bold>58</bold> <italic><tp:taxon-name>Chydaeus satoi</tp:taxon-name></italic> Ito = yellow square and <italic><tp:taxon-name>Chydaeus convexus</tp:taxon-name></italic> Ito = red dots <bold>59</bold> <italic><tp:taxon-name>Chydaeus semenowi</tp:taxon-name></italic> (Tschitschérine) = red dots and <italic><tp:taxon-name>Chydaeus malaisei</tp:taxon-name></italic> Kataev &amp; Schmidt = yellow squares. Only new records reported here are shown. Scale bar = 300 km (in 100 km increments).</p></caption><graphic xmlns:xlink="http://www.w3.org/1999/xlink" xlink:href="ZooKeys-171-039-g011.jpg" position="float" orientation="portrait" xlink:type="simple"/></fig></tp:treatment-sec><ref-list><ref id="B11"><mixed-citation xmlns:xlink="http://www.w3.org/1999/xlink" xlink:type="simple"><person-group><name name-style="western"><surname>Kataev</surname><given-names>BM</given-names></name><name name-style="western"><surname>Schmidt</surname><given-names>J</given-names></name></person-group> (<year>2006</year>)<article-title> To the knowledge of the genus <italic>Chydaeus</italic> Chaudoir, 1854 (Coleoptera, Carabidae, Harpalini). II. Revision of the <italic>C. obscurus</italic>, <italic>C. semenowi</italic> (in new sense), and <italic>C. salvazae</italic> species-groups of the Himalaya and adjacent areas.</article-title> In: <person-group><name name-style="western"><surname>Hartmann</surname><given-names>M</given-names></name><name name-style="western"><surname>Weipert</surname><given-names>J</given-names></name></person-group> (<role>Eds</role>). <issue-title> Biodiversitat und Naturausstattung im Himalaya – Biodiversity and natural heritage of the Himalaya, Bd.</issue-title><source>II.Verein der Freunde und Foderer des Naturkundemuseums Erfurt e. V., Erfurt</source>: <fpage>133</fpage>-<lpage>174</lpage>.</mixed-citation></ref></ref-list></tp:taxon-treatment>
