# Supplementary material for: Contribution to knowledge of the genus Chydaeus in Xizang Autonomous Region [Tibet] and Yunnan Province, China (Coleoptera, Carabidae, Harpalini)
Source: Zookeys. 2012 Feb 24;(171):39–92. doi: 10.3897/zookeys.171.2306 (PMC3288682; doi:10.3897/zookeys.171.2306)
Supplement: XML Treatment for Chydaeus semenowi [file zookeys.171.2306-treatment11.xml]

<!DOCTYPE tp:taxon-treatment
  PUBLIC "-//TaxonX//DTD Taxonomic Treatment Publishing DTD v0 20100105//EN" "tax-treatment-NSO.dtd">
<tp:taxon-treatment xmlns:tp="http://www.plazi.org/taxpub"><tp:treatment-meta><mixed-citation publication-type="journal"><person-group><name><surname>Kataev</surname><given-names>Boris M.</given-names></name><name><surname>Liang</surname><given-names>Hongbin</given-names></name><name><surname>Kavanaugh</surname><given-names>David H.</given-names></name></person-group><article-title>Contribution to knowledge of the genus 
                    <italic>Chydaeus</italic> in Xizang Autonomous Region [Tibet] and Yunnan Province, China (Coleoptera, Carabidae, Harpalini)
                </article-title><source>Zookeys</source><day>24</day><month>2</month><year>2012</year><volume>2012</volume><issue>171</issue><fpage>39</fpage><lpage>92</lpage><pub-id pub-id-type="doi">10.3897/zookeys.171.2306</pub-id></mixed-citation></tp:treatment-meta><tp:nomenclature><tp:taxon-name>
                        <tp:taxon-name-part taxon-name-part-type="genus">Chydaeus</tp:taxon-name-part>
                        <tp:taxon-name-part taxon-name-part-type="species">semenowi</tp:taxon-name-part>
                    <object-id xmlns:xlink="http://www.w3.org/1999/xlink" xlink:type="simple">http://species-id.net/wiki/Chydaeus_semenowi</object-id>
                    </tp:taxon-name><tp:taxon-authority>(Tschitschérine, 1899)</tp:taxon-authority><xref ref-type="fig" rid="F11">Figs 59</xref><xref ref-type="fig" rid="F17">71</xref></tp:nomenclature><tp:treatment-sec sec-type="Material examined"><title>Material examined.</title><p> A total of 18 specimens (13 males and 5 females, including 5 males and 2 females in CAS, 7 males and 3 females in IOZ, and 1 male in ZIN) were examined from the following localities: <bold>China</bold>. <bold>Xizang Autonomous Region</bold>. <italic>Nyalam County</italic>:1 male, Xigaze, 3800 m, 6.VI.1961 (IOZ); 1 male, Nyalam, Zham, 3300 m, 7.VII.1975 (IOZ); 1 male, Nyalam, Zham, 3400 m, 7.VII.1975 (IOZ); + many additional specimens from Nyalam county (IOZ). <bold>Yunnan Province</bold>. <italic>Gongshan County</italic>: 2 males, 2 females, No 12 Bridge to Dulongjiang, <named-content xmlns:xlink="http://www.w3.org/1999/xlink" content-type="dwc:verbatimCoordinates" xlink:type="simple">27°42'54"N, 98°30'08"E</named-content>, 2770 m, 30.IV.2002, H.B. Liang, W. Ba &amp; X. Li leg. (CAS, IOZ); 5 males, 1 female, same data, but 3.V.2002, H.B. Liang, W. Ba, G. Yang &amp; L. Dou leg. (CAS, IOZ, ZIN); 1 male, Heiwadi, on new road to Dulongjiang, <named-content xmlns:xlink="http://www.w3.org/1999/xlink" content-type="dwc:verbatimCoordinates" xlink:type="simple">27°47'39"N, 98°35'13"E</named-content>, 2020 m, 20.IV.2002, H.B. Liang, W. Ba, G. Yang &amp; X.Q. Li leg. (IOZ); 2 females, new road to Dulongjiang, <named-content xmlns:xlink="http://www.w3.org/1999/xlink" content-type="dwc:verbatimCoordinates" xlink:type="simple">27°45'57"N, 98°36'12"E</named-content>, 2200 m, 12.IV.2002, H.B. Liang &amp; W. Ba leg. (CAS, IOZ); 1 female, Gaoligong Shan, Nujiang Pref., Danzhu He drainage, 13.5–15.7 air km SSW of Gongshan, 2700-3100 m, <named-content xmlns:xlink="http://www.w3.org/1999/xlink" content-type="dwc:verbatimCoordinates" xlink:type="simple">27.63063°N, 98.62074°E</named-content> to <named-content xmlns:xlink="http://www.w3.org/1999/xlink" content-type="dwc:verbatimCoordinates" xlink:type="simple">27.62705°N, 98.59204°E</named-content>, 30.VI.–5.VII.2000, Stop 00-17A, D. Kavanaugh, C.E. Griswold, H.B. Liang, D. Ubick &amp; D.Z. Dong leg. (CAS); 1 male, Dulongjiang, Sandui, Bapo to Yakou, <named-content xmlns:xlink="http://www.w3.org/1999/xlink" content-type="dwc:verbatimCoordinates" xlink:type="simple">27.71672°N, 98.42231°E</named-content>, 1333 m, 30.X.2004, V.F. Lee leg. (CAS).</p></tp:treatment-sec><tp:treatment-sec sec-type="Distribution"><title>Distribution.</title><p> According to <xref ref-type="bibr" rid="B11">Kataev and Schmidt (2006)</xref>, <italic><tp:taxon-name>Chydaeus semenowi</tp:taxon-name></italic> is widely distributed over the Himalaya from Uttar Pradesh (India) to Bhutan, at elevations of 2400–3800 m. This species is recorded here from China (southern Xizang and northwestern Yunnan) for the first time (<xref ref-type="fig" rid="F11">Fig. 59</xref>).</p></tp:treatment-sec><tp:treatment-sec sec-type="Habitat"><title>Habitat.</title><p> Specimens were collected in roadside and road cut open areas, hidden under stones and other debris during daylight hours and active on the soil surface at night (<xref ref-type="fig" rid="F17">Figs 71</xref>).</p></tp:treatment-sec><tp:treatment-sec sec-type="Remarks"><title>Remarks.</title><p> <italic><tp:taxon-name>Chydaeus semenowi</tp:taxon-name></italic>, a member of the <italic>semenowi</italic> group (<xref ref-type="bibr" rid="B11">Kataev and Schmidt 2006</xref>), is the most frequently encountered Himalayan species of <italic><tp:taxon-name>Chydaeus</tp:taxon-name></italic>. Specimens examined from southern Tibet are very similar in their morphology to other specimens from the Himalaya, but those from Yunnan are characterized by a smaller denticle at the apex of each pronotal basal angles, so they may represent a distinct geographical form.</p><!--PageBreak--></tp:treatment-sec><tp:treatment-sec><!--Section generated to contain objects referenced in tp:taxon-treatment.--><fig id="F11" position="float" orientation="portrait"><label>Figures 58–59.</label><caption><p> Toporelief map of southeastern Asia, illustrating localities for <italic><tp:taxon-name>Chydaeus</tp:taxon-name></italic> species <bold>58</bold> <italic><tp:taxon-name>Chydaeus satoi</tp:taxon-name></italic> Ito = yellow square and <italic><tp:taxon-name>Chydaeus convexus</tp:taxon-name></italic> Ito = red dots <bold>59</bold> <italic><tp:taxon-name>Chydaeus semenowi</tp:taxon-name></italic> (Tschitschérine) = red dots and <italic><tp:taxon-name>Chydaeus malaisei</tp:taxon-name></italic> Kataev &amp; Schmidt = yellow squares. Only new records reported here are shown. Scale bar = 300 km (in 100 km increments).</p></caption><graphic xmlns:xlink="http://www.w3.org/1999/xlink" xlink:href="ZooKeys-171-039-g011.jpg" position="float" orientation="portrait" xlink:type="simple"/></fig><fig id="F17" position="float" orientation="portrait"><label>Figures 70–71.</label><caption><p> Digital photographs of habitats for <italic><tp:taxon-name>Chydaeus</tp:taxon-name></italic> species <bold>70</bold> Nankang Yakou, Longyang County, Yunnan Province, China, ca. 2130 m; locality for <italic><tp:taxon-name>Chydaeus andrewsi andrewsi</tp:taxon-name></italic> Schauberger, <italic><tp:taxon-name>Chydaeus convexus</tp:taxon-name></italic> Ito, and <italic><tp:taxon-name>Chydaeus salvazae</tp:taxon-name></italic> Schauberger <bold>71</bold> Danzhu Valley, Gongshan County, Yunnan Province, China, ca. 2700 m; locality for <italic><tp:taxon-name>Chydaeus semenowi</tp:taxon-name></italic> (Tschitschérine).</p></caption><graphic xmlns:xlink="http://www.w3.org/1999/xlink" xlink:href="ZooKeys-171-039-g017.jpg" position="float" orientation="portrait" xlink:type="simple"/></fig></tp:treatment-sec><ref-list><ref id="B11"><mixed-citation xmlns:xlink="http://www.w3.org/1999/xlink" xlink:type="simple"><person-group><name name-style="western"><surname>Kataev</surname><given-names>BM</given-names></name><name name-style="western"><surname>Schmidt</surname><given-names>J</given-names></name></person-group> (<year>2006</year>)<article-title> To the knowledge of the genus <italic>Chydaeus</italic> Chaudoir, 1854 (Coleoptera, Carabidae, Harpalini). II. Revision of the <italic>C. obscurus</italic>, <italic>C. semenowi</italic> (in new sense), and <italic>C. salvazae</italic> species-groups of the Himalaya and adjacent areas.</article-title> In: <person-group><name name-style="western"><surname>Hartmann</surname><given-names>M</given-names></name><name name-style="western"><surname>Weipert</surname><given-names>J</given-names></name></person-group> (<role>Eds</role>). <issue-title> Biodiversitat und Naturausstattung im Himalaya – Biodiversity and natural heritage of the Himalaya, Bd.</issue-title><source>II.Verein der Freunde und Foderer des Naturkundemuseums Erfurt e. V., Erfurt</source>: <fpage>133</fpage>-<lpage>174</lpage>.</mixed-citation></ref></ref-list></tp:taxon-treatment>
