# Supplementary material for: Contribution to knowledge of the genus Chydaeus in Xizang Autonomous Region [Tibet] and Yunnan Province, China (Coleoptera, Carabidae, Harpalini)
Source: Zookeys. 2012 Feb 24;(171):39–92. doi: 10.3897/zookeys.171.2306 (PMC3288682; doi:10.3897/zookeys.171.2306)
Supplement: XML Treatment for Chydaeus andrewesi andrewesi [file zookeys.171.2306-treatment13.xml]

<!DOCTYPE tp:taxon-treatment
  PUBLIC "-//TaxonX//DTD Taxonomic Treatment Publishing DTD v0 20100105//EN" "tax-treatment-NSO.dtd">
<tp:taxon-treatment xmlns:tp="http://www.plazi.org/taxpub"><tp:treatment-meta><mixed-citation publication-type="journal"><person-group><name><surname>Kataev</surname><given-names>Boris M.</given-names></name><name><surname>Liang</surname><given-names>Hongbin</given-names></name><name><surname>Kavanaugh</surname><given-names>David H.</given-names></name></person-group><article-title>Contribution to knowledge of the genus 
                    <italic>Chydaeus</italic> in Xizang Autonomous Region [Tibet] and Yunnan Province, China (Coleoptera, Carabidae, Harpalini)
                </article-title><source>Zookeys</source><day>24</day><month>2</month><year>2012</year><volume>2012</volume><issue>171</issue><fpage>39</fpage><lpage>92</lpage><pub-id pub-id-type="doi">10.3897/zookeys.171.2306</pub-id></mixed-citation></tp:treatment-meta><tp:nomenclature><tp:taxon-name>
                        <tp:taxon-name-part taxon-name-part-type="genus">Chydaeus</tp:taxon-name-part>
                        <tp:taxon-name-part taxon-name-part-type="species">andrewesi</tp:taxon-name-part>
                        <tp:taxon-name-part taxon-name-part-type="subspecies">andrewesi</tp:taxon-name-part>
                    <object-id xmlns:xlink="http://www.w3.org/1999/xlink" xlink:type="simple">http://species-id.net/wiki/Chydaeus_andrewesi_andrewesi</object-id>
                    </tp:taxon-name><tp:taxon-authority>Schauberger, 1932</tp:taxon-authority><xref ref-type="fig" rid="F12">Figs 60</xref><xref ref-type="fig" rid="F16">68</xref><xref ref-type="fig" rid="F17">–70</xref><xref ref-type="fig" rid="F18">72</xref></tp:nomenclature><tp:treatment-sec sec-type="Material examined"><title>Material examined.</title><p> A total of 358 specimens (183 males and 175 females, including 82 males and 82 females in CAS, 85 males and 82 females in IOZ, and 16 males and 11 females in ZIN and cBL&amp;KB) were examined from the following localities: <bold>China</bold>. <bold>Xizang Autonomous Region</bold>. <italic>Nyalam County</italic>: 1 male, Nyalam, Zham, 1700 m, 22.VI.1975 (IOZ). <bold>Yunnan Province</bold>. <italic>Fugong County</italic>: 1 male, Pihe Town, Jianjiu Vill., roadside, <named-content xmlns:xlink="http://www.w3.org/1999/xlink" content-type="dwc:verbatimCoordinates" xlink:type="simple">26.52842°N, 98.86997°E</named-content>, 2132 m, 22.IV.2004, H.B. Liang leg. (IOZ); 1 female, Lumadeng, Laoshibali, roadside, <named-content xmlns:xlink="http://www.w3.org/1999/xlink" content-type="dwc:verbatimCoordinates" xlink:type="simple">27.07978°N, 98.77328°E</named-content>, 2305, 15.VIII.2005, D. Kavanaugh &amp; D.Z. Dong leg. (IOZ); 1 male, Lumadeng, 4 km E Laoshibali, <named-content xmlns:xlink="http://www.w3.org/1999/xlink" content-type="dwc:verbatimCoordinates" xlink:type="simple">27.09700°N, 98.80750°E</named-content>, 2120 m, 21.VIII.2005, D.Z. Dong leg. (IOZ); 7 males, 1 female, Lumadeng, Yanping-Shibali, 11 km, <named-content xmlns:xlink="http://www.w3.org/1999/xlink" content-type="dwc:verbatimCoordinates" xlink:type="simple">27.13839°N, 98.82147°E</named-content>, 1850 m, 25.IV.2004, H.B. Liang leg. (CAS, IOZ); 2 males, 2 females, Lumadeng, Yanping-Shibali, roadside, <named-content xmlns:xlink="http://www.w3.org/1999/xlink" content-type="dwc:verbatimCoordinates" xlink:type="simple">27.14627°N, 98.81559°E</named-content>, 2030 m, 3.V.2004, H.B. Liang &amp; M. Xie leg. (CAS, IOZ); 1 male, 1 female, Lumadeng, Yaping, Yamuhe, roadside, <named-content xmlns:xlink="http://www.w3.org/1999/xlink" content-type="dwc:verbatimCoordinates" xlink:type="simple">27.11876°N, 98.83118°E</named-content>, 1800 m, 26.IV.2004, H.B. Liang leg. (IOZ); 2 males, 2 females, Lumadeng, Yaping, Rimalige, road, <named-content xmlns:xlink="http://www.w3.org/1999/xlink" content-type="dwc:verbatimCoordinates" xlink:type="simple">27.09728°N, 98.80475°E</named-content>, 2040 m, 4.V.2004, H.B. Liang &amp; B.-X. Zhu leg. (CAS, IOZ); 2 males, Lumadeng, Yaping, Yejiadi, roadside, <named-content xmlns:xlink="http://www.w3.org/1999/xlink" content-type="dwc:verbatimCoordinates" xlink:type="simple">27.08004°N, 98.77325°E</named-content>, 2307 m, 10.V.2004, H.B. Liang &amp; B.-X. Zhu leg. (CAS, IOZ); 1 male, Lumadeng, 4 km up Yaping Bridge, <named-content xmlns:xlink="http://www.w3.org/1999/xlink" content-type="dwc:verbatimCoordinates" xlink:type="simple">27.12817°N, 98.85944°E</named-content>, 1500 m, 11.VIII.2005, H.B. Liang &amp; J.F. Zhang leg. (IOZ); 1 male, 1 female, Lumadeng Town, Aludi Vill., Nujiang, <named-content xmlns:xlink="http://www.w3.org/1999/xlink" content-type="dwc:verbatimCoordinates" xlink:type="simple">27.09830°N, 98.87272°E</named-content>, 1195 m, 23.IV.2004, D. Kavanaugh leg. (IOZ); 4 males, 5 females, Lumadeng Town, Shilajia on Yaping road, <named-content xmlns:xlink="http://www.w3.org/1999/xlink" content-type="dwc:verbatimCoordinates" xlink:type="simple">27.13419°N, 98.82641°E</named-content>, 1800 m, 24–25.IV.2004, D. Kavanaugh leg. (CAS, IOZ); 1 female, Lumadeng Town, Yaping road above Shilajia, <named-content xmlns:xlink="http://www.w3.org/1999/xlink" content-type="dwc:verbatimCoordinates" xlink:type="simple">27.13086°N, 98.83874°E</named-content>, 1630 m, 26.IV.2004, D. Kavanaugh &amp; C. Griswold leg. (IOZ); 1 female, Maji Town, Majimi Vill., riverside, <named-content xmlns:xlink="http://www.w3.org/1999/xlink" content-type="dwc:verbatimCoordinates" xlink:type="simple">27.39630°N, 98.81701°E</named-content>, 1567 m, 28.IV.2004, H.B. Liang leg. (IOZ); 1 female, Lishadi Town, Shibali, 1.5 km down road, <named-content xmlns:xlink="http://www.w3.org/1999/xlink" content-type="dwc:verbatimCoordinates" xlink:type="simple">27.16284°N, 98.78989°E</named-content>, 2420 m, 2.V.2004, H.B. Liang &amp; G.-X. Peng leg. (IOZ); 1 male [teneral<!--PageBreak-->], Lishadi Town, 4 km below Shibali, road, <named-content xmlns:xlink="http://www.w3.org/1999/xlink" content-type="dwc:verbatimCoordinates" xlink:type="simple">27.15727°N, 98.79784°E</named-content>, 2280 m, 11.VIII.2005, H.B. Liang leg. (IOZ). <italic>Gongshan County</italic>: 1 male, 1 female, Cikai Town, Dandang Park, roadside, <named-content xmlns:xlink="http://www.w3.org/1999/xlink" content-type="dwc:verbatimCoordinates" xlink:type="simple">27.74853°N, 98.66492°E</named-content>, 1605 m, 23.X.2004, V.F. Lee leg. (IOZ); 1 male, Cikai Town, Pulahe, river &amp; road side, <named-content xmlns:xlink="http://www.w3.org/1999/xlink" content-type="dwc:verbatimCoordinates" xlink:type="simple">27°44'55"N, 98°40'01E</named-content>, 1445 m, 8.X.2002, D. Kavanaugh &amp; H.B. Liang leg. (CAS); 1 female, Cikai, Pulahe, Pulahe Power Station dam, <named-content xmlns:xlink="http://www.w3.org/1999/xlink" content-type="dwc:verbatimCoordinates" xlink:type="simple">27.76305°N, 98.62540°E</named-content>, 1605 m, 23.X.2004, H.B. Liang leg. (IOZ); 1 male, Cikai Town, Pulahe, joint with Nujiang, <named-content xmlns:xlink="http://www.w3.org/1999/xlink" content-type="dwc:verbatimCoordinates" xlink:type="simple">27.74843°N, 98.66498°E</named-content>, 1530 m, 11.XI.2004, D. Kavanaugh &amp; D.Z. Dong leg. (IOZ); 2 males, Cikai Township, 16.8 km of Gongshan on Dulong valley Road at Heiwadi, 2150 m, 10.X.2002, Stop DHK-2002-044E, D. Kavanaugh, P.E. Marek, H.B. Liang &amp; D.-Z. Dong leg. (CAS, IOZ); 1 male, Cikai Town - Qiqi Station, <named-content xmlns:xlink="http://www.w3.org/1999/xlink" content-type="dwc:verbatimCoordinates" xlink:type="simple">27.43086°N, 98.34150°E</named-content>, 1700–2000 m, 29.IV.2002, H.B. Liang &amp; W. Ba leg. (IOZ); 1 female, Cikai Town, Gazu Station, <named-content xmlns:xlink="http://www.w3.org/1999/xlink" content-type="dwc:verbatimCoordinates" xlink:type="simple">27°44'35"N, 98°36'17"E</named-content>, 1500 m, 4.V.2002, H.B. Liang &amp; W. Ba leg. (IOZ); 2 males, Cikai Town, Cikaihe, <named-content xmlns:xlink="http://www.w3.org/1999/xlink" content-type="dwc:verbatimCoordinates" xlink:type="simple">27°43'59"N, 98°39'32"E</named-content>, 1730 m, 22.IV.2002, H.B. Liang, W. Ba, X. Li &amp; G.D. Yang leg. (IOZ); 3 males, 4 females, Cikai Town, along street, <named-content xmlns:xlink="http://www.w3.org/1999/xlink" content-type="dwc:verbatimCoordinates" xlink:type="simple">27°44'43"N, 98°39'53'E</named-content>, 1500 m, 13.IV.2002, H.B. Liang &amp; W. Ba leg. (CAS, IOZ); 3 males, 1 female, same data, but 20.IV.2002 (CAS, IOZ); 2 males, Cikai Town, Heiwadi, road side, <named-content xmlns:xlink="http://www.w3.org/1999/xlink" content-type="dwc:verbatimCoordinates" xlink:type="simple">27°47'40"N, 98°35'21"E</named-content>, 2010 m, 10.X.2002, H.B. Liang leg. (IOZ); 2 males, 1 female, Heiwadi, on new road to Dulongjiang, <named-content xmlns:xlink="http://www.w3.org/1999/xlink" content-type="dwc:verbatimCoordinates" xlink:type="simple">27°47'39"N, 98°35'13"E</named-content>, 2020 m, 20.IV.2002, H.B. Liang &amp; W. Ba leg. (IOZ); 3 males, 2 females, same data, but H.B. Liang, W. Ba, G. Yang &amp; X.Q. Li leg. (CAS, IOZ); 2 males, 3 females, Heiwadi, night, <named-content xmlns:xlink="http://www.w3.org/1999/xlink" content-type="dwc:verbatimCoordinates" xlink:type="simple">27°47'39"N, 98°35'13"E</named-content>, 2030 m, 22.IV.2002, H.B. Liang, W. Ba, X. Li &amp; G.D. Yang leg. (CAS, IOZ); 1 female, Cikai Town, Heiwadi Dabadi, <named-content xmlns:xlink="http://www.w3.org/1999/xlink" content-type="dwc:verbatimCoordinates" xlink:type="simple">27°45'24"N, 98°34'56"E</named-content>, 2470 m, 10.X.2002, X. Li leg. (IOZ); 1 male, Shunglawa-Cilou, <named-content xmlns:xlink="http://www.w3.org/1999/xlink" content-type="dwc:verbatimCoordinates" xlink:type="simple">27°46'14"N, 98°39'16"E</named-content>, 1650 m, 5.V.2002, H.B. Liang, W. Ba, G. Yang &amp; X.Q. Li leg. (IOZ); 1 male, Cilou (Power Station), <named-content xmlns:xlink="http://www.w3.org/1999/xlink" content-type="dwc:verbatimCoordinates" xlink:type="simple">27°46'14"N, 98°39'16"E</named-content>, 1510 m, 6.V.2002, H.B. Liang, W. Ba, G. Yang &amp; X.Q. Li leg. (IOZ); 3 males, 5 females, Yeniugu, along road, <named-content xmlns:xlink="http://www.w3.org/1999/xlink" content-type="dwc:verbatimCoordinates" xlink:type="simple">27°43'3"N, 98°44'14"E</named-content>, 2020 m, 16.IV.2002, H.B. Liang &amp; W. Ba leg. (CAS, IOZ); 2 female, new road to Dulongjiang, <named-content xmlns:xlink="http://www.w3.org/1999/xlink" content-type="dwc:verbatimCoordinates" xlink:type="simple">27°45'57"N, 98°36'12"E</named-content>, 2200 m, 12.IV.2002, H.B. Liang &amp; W. Ba leg. (CAS, IOZ); 1 female, Dulongjiang, Qinlangdang, <named-content xmlns:xlink="http://www.w3.org/1999/xlink" content-type="dwc:verbatimCoordinates" xlink:type="simple">27.69033°N, 98.27901°E</named-content>, 1300 m, 31.VIII.2006, D.Z. Dong leg. (IOZ); 20 males, 30 females, Dulongjiang, 0.6 km N Dizhengdang, <named-content xmlns:xlink="http://www.w3.org/1999/xlink" content-type="dwc:verbatimCoordinates" xlink:type="simple">28.08442°N, 98.32652°E</named-content>, 1880 m, 29.X.2004, D. Kavanaugh leg. (CAS, IOZ); 1 female, same data, but 30.X.2004, D. Kavanaugh &amp; D.Z. Dong leg. (IOZ); 1 male, 4 females, Dulongjiang, Dizhengdang, Silalong He, <named-content xmlns:xlink="http://www.w3.org/1999/xlink" content-type="dwc:verbatimCoordinates" xlink:type="simple">28.07654°N, 98.32603°E</named-content>, 1890 m, 30.X.2004, D. Kavanaugh &amp; D.Z. Dong leg. (CAS, IOZ); 1 male, Dulongjiang, 2.8 km S Longyuan Vill., <named-content xmlns:xlink="http://www.w3.org/1999/xlink" content-type="dwc:verbatimCoordinates" xlink:type="simple">28.00905°N, 98.32204°E</named-content>, 1660 m, 31.X.2004, D. Kavanaugh &amp; D.Z. Dong leg. (IOZ); 1 female, Dulongjiang, 2.3 km S Longyuan Vill., <named-content xmlns:xlink="http://www.w3.org/1999/xlink" content-type="dwc:verbatimCoordinates" xlink:type="simple">28.00532°N, 98.32145°E</named-content>, 1685 m, 2.XI.2004, D. Kavanaugh leg. (IOZ); 2 males (1teneral), Dulongjiang, Elidang Village, beach, <named-content xmlns:xlink="http://www.w3.org/1999/xlink" content-type="dwc:verbatimCoordinates" xlink:type="simple">28.00287°N, 98.32145°E</named-content>, 1640 m, 3.XI.2004,D. Kavanaugh &amp; D.Z. Dong leg. (CAS, IOZ); 1 male, Dulongjiang, Xianjiudang Village, <named-content xmlns:xlink="http://www.w3.org/1999/xlink" content-type="dwc:verbatimCoordinates" xlink:type="simple">27.94092°N, 98.33340°E</named-content>, 1880 m, 4.XI.2004, D. Kavanaugh &amp; D.Z. Dong leg. (IOZ); 1 male, 2 females, Dulongjiang, Pengjiawang, above Bapo, <named-content xmlns:xlink="http://www.w3.org/1999/xlink" content-type="dwc:verbatimCoordinates" xlink:type="simple">27.72999°N, 98.40650°E</named-content>, 2250 m,<!--PageBreak--> 28.X.2004, H.B. Liang. (IOZ); 1 male, Dulongjiang, Penjiasheng, above Bapo, <named-content xmlns:xlink="http://www.w3.org/1999/xlink" content-type="dwc:verbatimCoordinates" xlink:type="simple">27.73053°N, 98.40561°E</named-content>, 2233 m, 31.X.2004, V.F. Lee leg. (IOZ); 1 male, Dulongjiang, 0.5 km N Kongdang, <named-content xmlns:xlink="http://www.w3.org/1999/xlink" content-type="dwc:verbatimCoordinates" xlink:type="simple">27.88111°N, 98.34062°E</named-content>, 1500 m, 7.XI.2004, D. Kavanaugh leg. (IOZ); 4 males, 8 females, Dulongjiang, Maku Vill., roadside, <named-content xmlns:xlink="http://www.w3.org/1999/xlink" content-type="dwc:verbatimCoordinates" xlink:type="simple">27.68533°N, 98.30425°E</named-content>, 1823 m, 1–2.XI.2004, H.B. Liang leg. (CAS, IOZ); 1 male, Dulongjian, 0.5 km WSW Maku, trail, <named-content xmlns:xlink="http://www.w3.org/1999/xlink" content-type="dwc:verbatimCoordinates" xlink:type="simple">27.68310°N, 98.30038°E</named-content>, 1845 m, 29.VIII.2006, D. Kavanaugh leg. (IOZ); 1 male, 1 female, Dulongjiang, Maku Vill., <named-content xmlns:xlink="http://www.w3.org/1999/xlink" content-type="dwc:verbatimCoordinates" xlink:type="simple">27.68545°N, 98.30419°E</named-content>, 1814 m, 29.VIII.2006, D.Z. Dong &amp; P.Hu leg. (IOZ); 1 female, same data, but <named-content xmlns:xlink="http://www.w3.org/1999/xlink" content-type="dwc:verbatimCoordinates" xlink:type="simple">27.68804°N, 98.30758°E</named-content>, 1615 m, 3.IX.2006, D. Kavanaugh &amp; Y. Liu leg. (IOZ); 1 male, Maxidang, along road, <named-content xmlns:xlink="http://www.w3.org/1999/xlink" content-type="dwc:verbatimCoordinates" xlink:type="simple">27°52'41"N, 98°39'15"E</named-content>, 1550 m, 19.IV.2002, H.B. Liang, W. Ba, G. Yang &amp; X.Q. Li leg. (IOZ); 30 males, 23 females, Bingzhongluo, Gongdangshen Shan, <named-content xmlns:xlink="http://www.w3.org/1999/xlink" content-type="dwc:verbatimCoordinates" xlink:type="simple">27°59'51"N, 98°37'7"E</named-content>, 2480 m, 24.IV.2002, H.B. Liang, W. Ba, G. Yang &amp; X.Q. Li leg. (CAS, IOZ, ZIN); 1 male, Bingzhongluo, Gongdangshen Shan, <named-content xmlns:xlink="http://www.w3.org/1999/xlink" content-type="dwc:verbatimCoordinates" xlink:type="simple">27.99725°N, 98.62003°E</named-content>, 2489 m, 12.XI.2004, H.B. Liang leg. (IOZ); 15 males, 15 females, Bingzhonluo vill., 1700 m, 26.IV.2002, H.B. Liang &amp; W. Ba leg. (CAS, IOZ); 1 female, Bingzhongluo, Yimaluo, riverside, <named-content xmlns:xlink="http://www.w3.org/1999/xlink" content-type="dwc:verbatimCoordinates" xlink:type="simple">28°01'30"N, 98°37'33"E</named-content>, 1606 m, 8.X.2002, H.B. Liang leg. (IOZ); 1 male, Bingzhongluo, Niwaluo, under rocks, tree, <named-content xmlns:xlink="http://www.w3.org/1999/xlink" content-type="dwc:verbatimCoordinates" xlink:type="simple">28.03287°N, 98.56995°E</named-content>, 1862 m, 15.VIII.2006, Y. Liu &amp; P. Hu leg. (IOZ). <italic>Longyang County</italic> (<italic>District</italic>): 1 female, Bawan, 36–37 km on old road to Tengchong, <named-content xmlns:xlink="http://www.w3.org/1999/xlink" content-type="dwc:verbatimCoordinates" xlink:type="simple">24°56'03.3"N, 98°46'46.4"E</named-content>, 2150 m, 12.X.2003, H.B. Liang &amp; X.C. Shi leg. (IOZ); 1 male, 2 females, Bawan Town, Nankang forest station, <named-content xmlns:xlink="http://www.w3.org/1999/xlink" content-type="dwc:verbatimCoordinates" xlink:type="simple">24°49'28.8"N, 98°46'43.6"E</named-content>, 2085 m, 27.X.2003, H.B. Liang &amp; X.C. Shi leg. (CAS, IOZ); 1 female, Bawan, Nankang station, <named-content xmlns:xlink="http://www.w3.org/1999/xlink" content-type="dwc:verbatimCoordinates" xlink:type="simple">24.82260°N, 98.78201°E</named-content>, 2060 m, 23.V.2005, H.B. Liang leg. (IOZ); 1 male, 1 female, same data, but 2048 m, 22.V.2005, H.B. Liang leg. (IOZ); 2 males, 1 female, Bawan Township, Nankang Yakou, <named-content xmlns:xlink="http://www.w3.org/1999/xlink" content-type="dwc:verbatimCoordinates" xlink:type="simple">24.81944°N, 98.77111°E</named-content>, 2130 m, 31.X.2003, under rocks, D.Z. Dong leg. (CAS); 2 females, same data, but <named-content xmlns:xlink="http://www.w3.org/1999/xlink" content-type="dwc:verbatimCoordinates" xlink:type="simple">24.82583°N, 98.77222°E</named-content>, 2130 m, 26.X.2003 (CAS, IOZ); 1 female, Bawan subdist., 34 km from Bawan on Tengchong Road, 2310 m, <named-content xmlns:xlink="http://www.w3.org/1999/xlink" content-type="dwc:verbatimCoordinates" xlink:type="simple">24.92944°N, 98.75917°E</named-content>, 16.X.2003, under rocks, D.Z. Dong leg. (IOZ). <italic>Lushui County</italic>: 1 male, 2 females, Pianma, 6 km Pianma to Liuku, <named-content xmlns:xlink="http://www.w3.org/1999/xlink" content-type="dwc:verbatimCoordinates" xlink:type="simple">26.00808°N, 98.65921°E</named-content>, 2310 m, 15.V.H.B. Liang leg. (IOZ); 2 males, 1 female, Pianma, 6 km ESE Pianma, river, <named-content xmlns:xlink="http://www.w3.org/1999/xlink" content-type="dwc:verbatimCoordinates" xlink:type="simple">26.00703°N, 98.16209°E</named-content>, 2254 m, 15.V.2005, D. Dong leg. (IOZ); 1 female, Pianma, Xiapianma, roadside, <named-content xmlns:xlink="http://www.w3.org/1999/xlink" content-type="dwc:verbatimCoordinates" xlink:type="simple">26.00992°N, 98.61670°E</named-content>, 1780 m, 15.V.2005, D. Kavanaugh &amp; D. Dong leg. (IOZ); 1 male, 1 female, same data, but <named-content xmlns:xlink="http://www.w3.org/1999/xlink" content-type="dwc:verbatimCoordinates" xlink:type="simple">26.00950°N, 98.61704°E</named-content>, 1780 m, riverside, 15.V.2005, H.B. Liang leg. (IOZ); 1 female, same data, but H.B. Liang leg. (IOZ); 1 female, Pianma, Gangfang, roadside, <named-content xmlns:xlink="http://www.w3.org/1999/xlink" content-type="dwc:verbatimCoordinates" xlink:type="simple">26.11781°N, 98.59342°E</named-content>, 1787 m, 16.V.2005, H.B. Liang &amp; Y.H. San leg. (IOZ); 4 males, 1 female, Pianma, Gangfang, Xuetang, <named-content xmlns:xlink="http://www.w3.org/1999/xlink" content-type="dwc:verbatimCoordinates" xlink:type="simple">26.12218°N, 98.57546°E</named-content>, 1625 m, 16.V.2005, D. Kavanaugh &amp; D.Z. Dong leg. (IOZ, CAS); 1 male, 7 females, Pianma, Changyanhe, riverside, <named-content xmlns:xlink="http://www.w3.org/1999/xlink" content-type="dwc:verbatimCoordinates" xlink:type="simple">25.99414°N, 98.66336°E</named-content>, 2540 m, 12.V.2005, D. Kavanaugh &amp; D. Dong. (CAS, IOZ); 1 female, Pianma, Gulangba, roadside, <named-content xmlns:xlink="http://www.w3.org/1999/xlink" content-type="dwc:verbatimCoordinates" xlink:type="simple">26.11253°N, 98.06250°E</named-content>, 1563 m, 14.V.2005, D.Z. Dong leg. (IOZ); 1 male, 2 females, Luzhang, Langbazhai, Lusaihe, <named-content xmlns:xlink="http://www.w3.org/1999/xlink" content-type="dwc:verbatimCoordinates" xlink:type="simple">25.96567°N, 98.77091°E</named-content>, 1820 m, 20.V.2005, D.Z. Dong leg. <!--PageBreak-->(IOZ). <italic>Shuangjiang County</italic>: 1 male, Mt. NW Mengku Town, <named-content xmlns:xlink="http://www.w3.org/1999/xlink" content-type="dwc:verbatimCoordinates" xlink:type="simple">23°40'28"N, 99°48'11"E</named-content>, <named-content xmlns:xlink="http://www.w3.org/1999/xlink" content-type="dwc:verbatimCoordinates" xlink:type="simple">23°40'29"N, 99°46'53"E</named-content>, 2125–2720 m, 26.V.2010, I. Belousov &amp; I. Kabak leg. (cBL&amp;KB). <italic>Tengchong County</italic>: 1 male, Dahaoping, 46-51 km on old road, <named-content xmlns:xlink="http://www.w3.org/1999/xlink" content-type="dwc:verbatimCoordinates" xlink:type="simple">24°57'25.6"N, 98°44'12.3"E</named-content>, 2220 m, 17.X.2003, H.B. Liang &amp; X.C. Shi leg. (IOZ); 1 female, Jietou, Datang, Dahelingganjiao, <named-content xmlns:xlink="http://www.w3.org/1999/xlink" content-type="dwc:verbatimCoordinates" xlink:type="simple">25.73939°N, 98.69633°E</named-content>, 2010 m, 19.V.2006, H.B. Liang &amp; Z.C. Liu leg. (IOZ); 5 males, 2 females, same data, but <named-content xmlns:xlink="http://www.w3.org/1999/xlink" content-type="dwc:verbatimCoordinates" xlink:type="simple">25.73947°N, 98.69630°E</named-content>, 2010 m, 14-15.V.2006, D. Kavanaugh &amp; R. Brett leg. (CAS, IOZ); 1 female, same data, but 19.V.2006 (IOZ); 2 males, same data, but <named-content xmlns:xlink="http://www.w3.org/1999/xlink" content-type="dwc:verbatimCoordinates" xlink:type="simple">25.73678°N, 98.69639°E</named-content>, 2005 m, 18.V.2006, D.Z. Dong leg. (CAS, IOZ); 1 male, 1 female, same data, but <named-content xmlns:xlink="http://www.w3.org/1999/xlink" content-type="dwc:verbatimCoordinates" xlink:type="simple">25.73947°N, 98.69630°E</named-content>, 2010 m, 18.V.2006, D. Kavanaugh &amp; R. Brett leg. (CAS); 3 males, 1 female, same data, but 16.V.2006, D. Kavanaugh &amp; R. Brett leg. (CAS, IOZ); 2 males, same data, but 14.V.2006, D.Z. Dong &amp; X.P. Wang leg. (CAS, IOZ); 1 female, same data, but <named-content xmlns:xlink="http://www.w3.org/1999/xlink" content-type="dwc:verbatimCoordinates" xlink:type="simple">25.75523°N, 98.69305°E</named-content>, 1970 m, 16.V.2006, H.B. Liang leg. (IOZ); 2 males, Jietou, Datang, Dahetou, <named-content xmlns:xlink="http://www.w3.org/1999/xlink" content-type="dwc:verbatimCoordinates" xlink:type="simple">25.69700°N, 98.68059°E</named-content>, 1865 m, 14.V.2006, H.B. Liang leg. (CAS, IOZ); 1 female, Houqiao, Gaoshidong, roadside, <named-content xmlns:xlink="http://www.w3.org/1999/xlink" content-type="dwc:verbatimCoordinates" xlink:type="simple">25.39858°N, 98.30533°E</named-content>, 2580 m, 27.V.2006, D. Kavanaugh &amp; R. Brett leg. (ZIN); 1 male, Houqiao, Guyong Linchang, ground, <named-content xmlns:xlink="http://www.w3.org/1999/xlink" content-type="dwc:verbatimCoordinates" xlink:type="simple">25.36538°N, 98.32412°E</named-content>, 2950 m, 27.V.2006, H.B. Liang &amp; Z.C. Liu leg. (IOZ). <italic>Xinping County</italic>: 1 male, Ailaoshan Mt. Range, W Shuitangzhen Town, <named-content xmlns:xlink="http://www.w3.org/1999/xlink" content-type="dwc:verbatimCoordinates" xlink:type="simple">24°08'07.1"N, 101°26'17"E</named-content>, 2300 m, 1.VI.2011, I. Belousov, I. Kabak &amp; A. Korolev leg. (cBL&amp;KB); 3 males, same data, but <named-content xmlns:xlink="http://www.w3.org/1999/xlink" content-type="dwc:verbatimCoordinates" xlink:type="simple">24°08'24"N, 101°25'16"E</named-content>, 1940 m, 2.VI.2011, I. Belousov, I. Kabak &amp; A. Korolev leg. (cBL&amp;KB); 3 males, Ailaoshan Mt. Range, NW Shuitangzhen Town, <named-content xmlns:xlink="http://www.w3.org/1999/xlink" content-type="dwc:verbatimCoordinates" xlink:type="simple">24°09'51"N, 101°25'29"E</named-content>, 2005 m, 7.VI.2011, I. Belousov, I. Kabak &amp; A. Korolev leg. (cBL&amp;KB, ZIN); 6 males, 9 females, SSE Shuangjiang Town, <named-content xmlns:xlink="http://www.w3.org/1999/xlink" content-type="dwc:verbatimCoordinates" xlink:type="simple">23°23'19"N, 99°55'28"E</named-content>, 2255 m, 21.VI.2011, I. Belousov, I. Kabak &amp; A. Korolev leg. (cBL&amp;KB, ZIN); 1 male, same data, but <named-content xmlns:xlink="http://www.w3.org/1999/xlink" content-type="dwc:verbatimCoordinates" xlink:type="simple">23°22'22"N, 99°54'47"E</named-content>, 2540 m, 22.VI.2011, I. Belousov, I. Kabak &amp; A. Korolev leg. (cBL&amp;KB).</p></tp:treatment-sec><tp:treatment-sec sec-type="Distribution"><title>Distribution.</title><p><xref ref-type="fig" rid="F12">Fig. 60</xref>. The nominotypic subspecies of <italic><tp:taxon-name>Chydaeus andrewesi</tp:taxon-name></italic> was known previously from the eastern part of the Himalaya, from Central Nepal to Bhutan and Myanmar, at elevations of 1600–2700 m (<xref ref-type="bibr" rid="B11">Kataev and Schmidt 2006</xref>). Based on the new records presented here, this subspecies ranges farther east into western Yunnan Province, China, along the Myanmar border (the Gaoligong Shan in Fugong, Gongshan, Longyang, Lushui, and Tengchong counties, and the Bangma Shan and Ailao Shan (Mountains), at elevations of 1200–2720 m. This subspecies is also recorded here from the southern part of Xizang Autonomous Region.</p></tp:treatment-sec><tp:treatment-sec sec-type="Habitat"><title>Habitat.</title><p> Specimens were collected in roadside and road cut open areas (<xref ref-type="fig" rid="F16">Figs 68</xref>, <xref ref-type="fig" rid="F18">72</xref>), on open, disturbed stream banks, and in other disturbed areas (<xref ref-type="fig" rid="F16">Figs 69</xref><xref ref-type="fig" rid="F17">–70</xref>), hidden under stones and other debris during daylight hours and active on the soil surface at night.</p></tp:treatment-sec><tp:treatment-sec sec-type="Remarks"><title>Remarks.</title><p> This is the first record of <italic><tp:taxon-name>Chydaeus andrewesi andrewesi</tp:taxon-name></italic> from China. There are no significant morphological differences between the specimens from China and those from the areas in the western part of its geographical range; however, specimens from Yunnan have the elytral microsculpture more fully effaced than specimens from the Himalaya.</p><!--PageBreak--></tp:treatment-sec><tp:treatment-sec><!--Section generated to contain objects referenced in tp:taxon-treatment.--><fig id="F12" position="float" orientation="portrait"><label>Figures 60–61.</label><caption><p> Toporelief map of southeastern Asia, illustrating localities for <italic><tp:taxon-name>Chydaeus</tp:taxon-name></italic> species <bold>60</bold> <italic><tp:taxon-name>Chydaeus andrewsi</tp:taxon-name></italic> Schauberger: <italic><tp:taxon-name>Chydaeus andrewsi andrewsi</tp:taxon-name></italic> Schauberger = red dots and <italic><tp:taxon-name>Chydaeus andrewsi kumei</tp:taxon-name></italic> Ito = green squares <bold>61</bold> <italic><tp:taxon-name>Chydaeus salvazae Schauberger</tp:taxon-name></italic> = red dots. Only new records reported here are shown. Scale bar = 300 km (in 100 km increments).</p></caption><graphic xmlns:xlink="http://www.w3.org/1999/xlink" xlink:href="ZooKeys-171-039-g012.jpg" position="float" orientation="portrait" xlink:type="simple"/></fig><fig id="F16" position="float" orientation="portrait"><label>Figures 68–69.</label><caption><p> Digital photographs of habitats for <italic><tp:taxon-name>Chydaeus</tp:taxon-name></italic> species <bold>68</bold> Kongdang, Gongshan County, Yunnan Province, China, ca. 1525 m; locality for <italic><tp:taxon-name>Chydaeus andrewsi andrewsi</tp:taxon-name></italic> Schauberger <bold>69</bold> Dulong Valley N of Kongdang, Gongshan County, Yunnan Province, China, ca. 1550 m; locality for <italic><tp:taxon-name>Chydaeus andrewsi andrewsi</tp:taxon-name></italic> Schauberger and <italic><tp:taxon-name>Chydaeus obtusicollis</tp:taxon-name></italic> Schauberger.</p></caption><graphic xmlns:xlink="http://www.w3.org/1999/xlink" xlink:href="ZooKeys-171-039-g016.jpg" position="float" orientation="portrait" xlink:type="simple"/></fig><fig id="F17" position="float" orientation="portrait"><label>Figures 70–71.</label><caption><p> Digital photographs of habitats for <italic><tp:taxon-name>Chydaeus</tp:taxon-name></italic> species <bold>70</bold> Nankang Yakou, Longyang County, Yunnan Province, China, ca. 2130 m; locality for <italic><tp:taxon-name>Chydaeus andrewsi andrewsi</tp:taxon-name></italic> Schauberger, <italic><tp:taxon-name>Chydaeus convexus</tp:taxon-name></italic> Ito, and <italic><tp:taxon-name>Chydaeus salvazae</tp:taxon-name></italic> Schauberger <bold>71</bold> Danzhu Valley, Gongshan County, Yunnan Province, China, ca. 2700 m; locality for <italic><tp:taxon-name>Chydaeus semenowi</tp:taxon-name></italic> (Tschitschérine).</p></caption><graphic xmlns:xlink="http://www.w3.org/1999/xlink" xlink:href="ZooKeys-171-039-g017.jpg" position="float" orientation="portrait" xlink:type="simple"/></fig><fig id="F18" position="float" orientation="portrait"><label>Figures 72–73.</label><caption><p> Digital photographs of habitats for <italic><tp:taxon-name>Chydaeus</tp:taxon-name></italic> species <bold>72</bold> Gongshan-Dulongjiang road at Dabadi, Gongshan County, Yunnan Province, China, ca. 2470 m; locality for <italic><tp:taxon-name>Chydaeus andrewsi andrewsi</tp:taxon-name></italic> Schauberger and <italic><tp:taxon-name>Chydaeus bedeli difficilis</tp:taxon-name></italic> Kataev &amp; Schmidt <bold>73</bold> Heipu Yakou, Gongshan County, Yunnan Province, China, ca. 3340 m; locality for <italic><tp:taxon-name>Chydaeus bedeli difficilis</tp:taxon-name></italic> Kataev &amp; Schmidt.</p></caption><graphic xmlns:xlink="http://www.w3.org/1999/xlink" xlink:href="ZooKeys-171-039-g018.jpg" position="float" orientation="portrait" xlink:type="simple"/></fig></tp:treatment-sec><ref-list><ref id="B11"><mixed-citation xmlns:xlink="http://www.w3.org/1999/xlink" xlink:type="simple"><person-group><name name-style="western"><surname>Kataev</surname><given-names>BM</given-names></name><name name-style="western"><surname>Schmidt</surname><given-names>J</given-names></name></person-group> (<year>2006</year>)<article-title> To the knowledge of the genus <italic>Chydaeus</italic> Chaudoir, 1854 (Coleoptera, Carabidae, Harpalini). II. Revision of the <italic>C. obscurus</italic>, <italic>C. semenowi</italic> (in new sense), and <italic>C. salvazae</italic> species-groups of the Himalaya and adjacent areas.</article-title> In: <person-group><name name-style="western"><surname>Hartmann</surname><given-names>M</given-names></name><name name-style="western"><surname>Weipert</surname><given-names>J</given-names></name></person-group> (<role>Eds</role>). <issue-title> Biodiversitat und Naturausstattung im Himalaya – Biodiversity and natural heritage of the Himalaya, Bd.</issue-title><source>II.Verein der Freunde und Foderer des Naturkundemuseums Erfurt e. V., Erfurt</source>: <fpage>133</fpage>-<lpage>174</lpage>.</mixed-citation></ref></ref-list></tp:taxon-treatment>
