# Supplementary material for: Contribution to knowledge of the genus Chydaeus in Xizang Autonomous Region [Tibet] and Yunnan Province, China (Coleoptera, Carabidae, Harpalini)
Source: Zookeys. 2012 Feb 24;(171):39–92. doi: 10.3897/zookeys.171.2306 (PMC3288682; doi:10.3897/zookeys.171.2306)
Supplement: XML Treatment for Chydaeus andrewesi kumei [file zookeys.171.2306-treatment14.xml]

<!DOCTYPE tp:taxon-treatment
  PUBLIC "-//TaxonX//DTD Taxonomic Treatment Publishing DTD v0 20100105//EN" "tax-treatment-NSO.dtd">
<tp:taxon-treatment xmlns:tp="http://www.plazi.org/taxpub"><tp:treatment-meta><mixed-citation publication-type="journal"><person-group><name><surname>Kataev</surname><given-names>Boris M.</given-names></name><name><surname>Liang</surname><given-names>Hongbin</given-names></name><name><surname>Kavanaugh</surname><given-names>David H.</given-names></name></person-group><article-title>Contribution to knowledge of the genus 
                    <italic>Chydaeus</italic> in Xizang Autonomous Region [Tibet] and Yunnan Province, China (Coleoptera, Carabidae, Harpalini)
                </article-title><source>Zookeys</source><day>24</day><month>2</month><year>2012</year><volume>2012</volume><issue>171</issue><fpage>39</fpage><lpage>92</lpage><pub-id pub-id-type="doi">10.3897/zookeys.171.2306</pub-id></mixed-citation></tp:treatment-meta><tp:nomenclature><tp:taxon-name>
                        <tp:taxon-name-part taxon-name-part-type="genus">Chydaeus</tp:taxon-name-part>
                        <tp:taxon-name-part taxon-name-part-type="species">andrewesi</tp:taxon-name-part>
                        <tp:taxon-name-part taxon-name-part-type="subspecies">kumei</tp:taxon-name-part>
                    <object-id xmlns:xlink="http://www.w3.org/1999/xlink" xlink:type="simple">http://species-id.net/wiki/Chydaeus_andrewesi_kumei</object-id>
                    </tp:taxon-name><tp:taxon-authority>Ito, 1992</tp:taxon-authority><tp:taxon-status xmlns:xlink="http://www.w3.org/1999/xlink" xlink:type="simple">stat. n.</tp:taxon-status><xref ref-type="fig" rid="F8">Figs 47–50</xref><xref ref-type="fig" rid="F12">60</xref><xref ref-type="fig" rid="F19">74</xref><tp:nomenclature-citation-list><tp:nomenclature-citation><tp:taxon-name>Chydaeus kumei</tp:taxon-name><comment> Ito, 1992: 52</comment></tp:nomenclature-citation><tp:nomenclature-citation><tp:taxon-name>? Chydaeus (Chydaeus) guangxiensis</tp:taxon-name><comment> Ito, 2006: 198</comment></tp:nomenclature-citation></tp:nomenclature-citation-list></tp:nomenclature><tp:treatment-sec sec-type="Material examined"><title>Material examined.</title><p> A total of 35 specimens (25 males and 10 females, including 1 male in IOZ and 24 males and 10 females in cFED, cSCH, cWR, and ZIN) were examined from the following localities: <bold>China</bold>. <bold>Yunnan Province</bold>. <italic>Jinping County</italic>: 1 male, Fenshuiling, Leidazhan, roadside, <named-content xmlns:xlink="http://www.w3.org/1999/xlink" content-type="dwc:verbatimCoordinates" xlink:type="simple">22°51'41.0"N, 103°13'40.5"E</named-content>, 2060 m, 17.XII.2003, H.B. Liang leg. (IOZ). <bold>Vietnam</bold>. <bold>Lao Cai Province</bold>: 2 males, 2 females, 6 km W of Sa Pa, N slope of Phansipan Mt. Area, 2000–2100 m, near Tram don (base of Hoang Lien Nature Park), <named-content xmlns:xlink="http://www.w3.org/1999/xlink" content-type="dwc:verbatimCoordinates" xlink:type="simple">22°21'N, 103°46'E</named-content>, V.2005, A.V. Abramov leg. (Exp. of Russia-Vietnam Tropical Centre) (ZIN); 1 female, same data, but 1930-2000 m, V.2010, A.V. Abramov leg. (ZIN); 18 males, 6 females, 6 km W of Sa Pa, northern slope of Phansipan Mt. area, May 2008, A.V. Abramov leg. (Exp. of Russia-Vietnam Tropical Centre) (cSCH, cWR, ZIN); 4 males, 1 female, Sa Pa env., ca 1600 m, V.2006, A. Anitchkin leg. (cFED).</p></tp:treatment-sec><tp:treatment-sec sec-type="Distribution"><title>Distribution.</title><p><xref ref-type="fig" rid="F12">Fig. 60</xref>. Previously, this taxon was known only from the single male collected in Sa Pa, northern Vietnam. Based on the new records presented here, this species occurs not only in the mountains of northern Vietnam, but also in southern Yunnan Province (China) adjacent to the Vietnamese border.</p></tp:treatment-sec><tp:treatment-sec sec-type="Habitat"><title>Habitat.</title><p> Specimens were collected in roadside and road cut open areas and other disturbed areas adjacent to moderately disturbed forest (<xref ref-type="fig" rid="F19">Fig. 74</xref>), hidden under stones and other debris during daylight hours.</p></tp:treatment-sec><tp:treatment-sec sec-type="Remarks"><title>Remarks.</title><p> Based on Ito’s original description, <xref ref-type="bibr" rid="B11">Kataev and Schmidt (2006)</xref> treated <italic><tp:taxon-name>Chydaeus kumei</tp:taxon-name></italic> as a distinct species of the <italic>obscurus</italic> group, closely related to <italic><tp:taxon-name>Chydaeus andrewesi</tp:taxon-name></italic> as characterized by <xref ref-type="bibr" rid="B4">Ito (1992)</xref>. Examination of specimens of <italic><tp:taxon-name>Chydaeus kumei</tp:taxon-name></italic> revealed that this taxon possesses all the distinctive features of <italic><tp:taxon-name>Chydaeus andrewesi</tp:taxon-name></italic> listed by <xref ref-type="bibr" rid="B11">Kataev and Schmidt (2006)</xref>, including the elongate metepisterna (in both taxa, their length along inner margin is much greater than the width along the anterior margin). Moreover, the structure of the aedeagus in <italic><tp:taxon-name>Chydaeus kumei</tp:taxon-name></italic> males (<xref ref-type="fig" rid="F8">Figs 47–50</xref>) is virtually identical to that in <italic><tp:taxon-name>Chydaeus andrewesi</tp:taxon-name></italic> males and, in our opinion, <italic><tp:taxon-name>Chydaeus kumei</tp:taxon-name></italic> should be treated as a subspecies of <italic><tp:taxon-name>Chydaeus andrewesi</tp:taxon-name></italic>. The vicariant distributions of these taxa in Yunnan also supports the subspecific status of <italic><tp:taxon-name>Chydaeus kumei</tp:taxon-name></italic>.</p><p>The main distinctive characters of adults of <italic><tp:taxon-name>Chydaeus andrewesi kumei</tp:taxon-name></italic> are: pronotum markedly narrowed basad, distinctly depressed and comparatively coarsely punctate laterobasally; pronotal basal angles each with a denticulate apex protruded laterad; elytral disc in males with very fine, more or less markedly effaced microsculpture comprised of thin, transverse meshes; proepisterna distinctly punctate anteriorly; and base of the terminal lamella of the median lobe of aedeagus (<xref ref-type="fig" rid="F8">Fig. 47</xref>) slightly wider than that of other subspecies. We add the following mensural features to Ito’s description: <!--PageBreak-->Size: Body length 8.6–10.2 mm, width 3.8–4.5 mm. Proportions: HWmax/PWmax = 0.71–0.74; HWmin/PWmax = 0.59-0.63; PWmax/PL = 1.41–1.48; PWmax/ PWmin = 1.26–1.40; EL/EW = 1.38–1.43, EL/PL = 2.39-2.59 (2.39–2.51 in male and 2.42–2.59 in female), W/PWmax = 1.19–1.29.</p><p>Specimens of <italic><tp:taxon-name>Chydaeus andrewesi kumei</tp:taxon-name></italic> are very similar to those of <italic><tp:taxon-name>Chydaeus andrewesi szetschuanus</tp:taxon-name></italic> from Sichuan in morphological features, particularly in the shape of the pronotum (with denticulate basal angles), the punctate proepisterna, and the relatively wide elytra; but they differ from the latter mainly in having finer and sparser punctation on the apical half of the pronotum (pronotum densely and coarsely punctate anteriorly in <italic><tp:taxon-name>Chydaeus andrewesi szetschuanus</tp:taxon-name></italic> specimens).</p><p><italic><tp:taxon-name>Chydaeus guangxiensis</tp:taxon-name></italic> Ito, 2006 was described from one male from Guangxi ("Below Tienshan Ping, Mt. Miao'er, Xing'an Xian”). We examined two females from the same mountain [one labeled: “Guangxi, Mt. Miao’er, 2000m, 1985.VIII.1, Song Shimei leg. (IOZ); for the other, see <xref ref-type="bibr" rid="B11">Kataev and Schmidt (2006</xref>: 145)], that matched the original description of <italic><tp:taxon-name>Chydaeus guangxiensis</tp:taxon-name></italic> very well. Judging from Ito's original drawings (2006: Fig. 4), the aedeagus of <italic><tp:taxon-name>Chydaeus guangxien</tp:taxon-name></italic>sis males is identical to that of <italic><tp:taxon-name>Chydaeus andrewesi</tp:taxon-name></italic><!--PageBreak--> males. The pronotum of <italic><tp:taxon-name>Chydaeus guangxien</tp:taxon-name></italic>sis adults is smooth or finely punctate anteriorly, as in <italic><tp:taxon-name>Chydaeus andrewesi kumei</tp:taxon-name></italic> adults, but the denticle at each basal pronotal angle is only slightly evident or absent, as in <italic><tp:taxon-name>Chydaeus andrewesi andrewesi</tp:taxon-name></italic> specimens. Further study, based on additional specimens, is necessary to determine the taxonomic status of <italic><tp:taxon-name>Chydaeus guangxien</tp:taxon-name></italic>sis; but it is very likely that this taxon is either consubspecific with <italic><tp:taxon-name>Chydaeus andrewesi kumei</tp:taxon-name></italic> or, at most, another subspecies of <italic><tp:taxon-name>Chydaeus andrewesi</tp:taxon-name></italic>.</p><fig id="F8" position="float" orientation="portrait"><label>Figures 47–50.</label><caption><p> <italic><tp:taxon-name>Chydaeus andrewesi kumei</tp:taxon-name></italic> Ito (Vietnam, Sa Pa area) <bold>47</bold> Terminal lamella of median lobe, dorsal view <bold>48</bold> Median lobe, left lateral view <bold>49</bold> Median lobe, dorsal view. <bold>50</bold> Median lobe, right lateral view. Scale lines: <bold>A</bold> = 0.5 mm (Fig. 47), <bold>B</bold> = 1.0 mm (Figs 48–50).</p></caption><graphic xmlns:xlink="http://www.w3.org/1999/xlink" xlink:href="ZooKeys-171-039-g008.jpg" position="float" orientation="portrait" xlink:type="simple"/></fig><fig id="F9" position="float" orientation="portrait"><label>Figures 51–55.</label><caption><p> Dorsal habitus, <italic><tp:taxon-name>Chydaeus</tp:taxon-name></italic> species. <bold>51</bold> <italic><tp:taxon-name>Chydaeus fugongensis</tp:taxon-name></italic> sp. n. (holotype). <bold>52</bold> <italic><tp:taxon-name>Chydaeus gutangensis</tp:taxon-name></italic> sp. n. (holotype). <bold>53</bold> <italic><tp:taxon-name>Chydaeus hanmiensis</tp:taxon-name></italic> sp. n. (holotype). <bold>54</bold> <italic><tp:taxon-name>Chydaeus asetosus</tp:taxon-name></italic> sp. n. (holotype) <bold>55</bold> <italic><tp:taxon-name>Chydaeus baoshanensis</tp:taxon-name></italic> sp. n. (holotype). Scale lines = 1.0 mm.</p></caption><graphic xmlns:xlink="http://www.w3.org/1999/xlink" xlink:href="ZooKeys-171-039-g009.jpg" position="float" orientation="portrait" xlink:type="simple"/></fig><fig id="F10" position="float" orientation="portrait"><label>Figures 56–57.</label><caption><p> Toporelief map of southeastern Asia, illustrating localities for <italic><tp:taxon-name>Chydaeus</tp:taxon-name></italic> species <bold>56</bold> <italic><tp:taxon-name>Chydaeus shunichii</tp:taxon-name></italic> Ito = red dots, <italic><tp:taxon-name>Chydaeus fugongensis</tp:taxon-name></italic> sp. n. = pink diamond, <italic><tp:taxon-name>Chydaeus gutangensis</tp:taxon-name></italic> sp. n. = yellow square, and <italic><tp:taxon-name>Chydaeus hanmiensis</tp:taxon-name></italic> sp. n. = light blue triangle <bold>57</bold> <italic><tp:taxon-name>Chydaeus baoshanensis</tp:taxon-name></italic> sp. n. = dark blue square, <italic><tp:taxon-name>Chydaeus asetosus</tp:taxon-name></italic> sp. n. = yellow triangles, and <italic><tp:taxon-name>Chydaeus obtusicollis</tp:taxon-name></italic> Schauberger = red dots. Only new records reported here are shown. Scale bar = 300 km (in 100 km increments).</p></caption><graphic xmlns:xlink="http://www.w3.org/1999/xlink" xlink:href="ZooKeys-171-039-g010.jpg" position="float" orientation="portrait" xlink:type="simple"/></fig><fig id="F11" position="float" orientation="portrait"><label>Figures 58–59.</label><caption><p> Toporelief map of southeastern Asia, illustrating localities for <italic><tp:taxon-name>Chydaeus</tp:taxon-name></italic> species <bold>58</bold> <italic><tp:taxon-name>Chydaeus satoi</tp:taxon-name></italic> Ito = yellow square and <italic><tp:taxon-name>Chydaeus convexus</tp:taxon-name></italic> Ito = red dots <bold>59</bold> <italic><tp:taxon-name>Chydaeus semenowi</tp:taxon-name></italic> (Tschitschérine) = red dots and <italic><tp:taxon-name>Chydaeus malaisei</tp:taxon-name></italic> Kataev &amp; Schmidt = yellow squares. Only new records reported here are shown. Scale bar = 300 km (in 100 km increments).</p></caption><graphic xmlns:xlink="http://www.w3.org/1999/xlink" xlink:href="ZooKeys-171-039-g011.jpg" position="float" orientation="portrait" xlink:type="simple"/></fig><fig id="F12" position="float" orientation="portrait"><label>Figures 60–61.</label><caption><p> Toporelief map of southeastern Asia, illustrating localities for <italic><tp:taxon-name>Chydaeus</tp:taxon-name></italic> species <bold>60</bold> <italic><tp:taxon-name>Chydaeus andrewsi</tp:taxon-name></italic> Schauberger: <italic><tp:taxon-name>Chydaeus andrewsi andrewsi</tp:taxon-name></italic> Schauberger = red dots and <italic><tp:taxon-name>Chydaeus andrewsi kumei</tp:taxon-name></italic> Ito = green squares <bold>61</bold> <italic><tp:taxon-name>Chydaeus salvazae Schauberger</tp:taxon-name></italic> = red dots. Only new records reported here are shown. Scale bar = 300 km (in 100 km increments).</p></caption><graphic xmlns:xlink="http://www.w3.org/1999/xlink" xlink:href="ZooKeys-171-039-g012.jpg" position="float" orientation="portrait" xlink:type="simple"/></fig></tp:treatment-sec><tp:treatment-sec><!--Section generated to contain objects referenced in tp:taxon-treatment.--><fig id="F19" position="float" orientation="portrait"><label>Figure 74.</label><caption><p> Digital photograph of landscape at Fenshuiling, Jinping County, Yunnan Province, China, ca. 2060 m; locality for <italic><tp:taxon-name>Chydaeus andrewsi kumei</tp:taxon-name></italic> Ito.</p></caption><graphic xmlns:xlink="http://www.w3.org/1999/xlink" xlink:href="ZooKeys-171-039-g019.jpg" position="float" orientation="portrait" xlink:type="simple"/></fig></tp:treatment-sec><ref-list><ref id="B11"><mixed-citation xmlns:xlink="http://www.w3.org/1999/xlink" xlink:type="simple"><person-group><name name-style="western"><surname>Kataev</surname><given-names>BM</given-names></name><name name-style="western"><surname>Schmidt</surname><given-names>J</given-names></name></person-group> (<year>2006</year>)<article-title> To the knowledge of the genus <italic>Chydaeus</italic> Chaudoir, 1854 (Coleoptera, Carabidae, Harpalini). II. Revision of the <italic>C. obscurus</italic>, <italic>C. semenowi</italic> (in new sense), and <italic>C. salvazae</italic> species-groups of the Himalaya and adjacent areas.</article-title> In: <person-group><name name-style="western"><surname>Hartmann</surname><given-names>M</given-names></name><name name-style="western"><surname>Weipert</surname><given-names>J</given-names></name></person-group> (<role>Eds</role>). <issue-title> Biodiversitat und Naturausstattung im Himalaya – Biodiversity and natural heritage of the Himalaya, Bd.</issue-title><source>II.Verein der Freunde und Foderer des Naturkundemuseums Erfurt e. V., Erfurt</source>: <fpage>133</fpage>-<lpage>174</lpage>.</mixed-citation></ref><ref id="B4"><mixed-citation xmlns:xlink="http://www.w3.org/1999/xlink" xlink:type="simple"><person-group><name name-style="western"><surname>Ito</surname><given-names>N</given-names></name></person-group> (<year>1992</year>)<article-title> Study on Asian Carabidae, IV. (Coleoptera).</article-title><source>Entomological Review of Japan </source><volume>47</volume>: <fpage>43</fpage>-<lpage>57</lpage>.</mixed-citation></ref></ref-list></tp:taxon-treatment>
