# Supplementary material for: Contribution to knowledge of the genus Chydaeus in Xizang Autonomous Region [Tibet] and Yunnan Province, China (Coleoptera, Carabidae, Harpalini)
Source: Zookeys. 2012 Feb 24;(171):39–92. doi: 10.3897/zookeys.171.2306 (PMC3288682; doi:10.3897/zookeys.171.2306)
Supplement: XML Treatment for Chydaeus salvazae [file zookeys.171.2306-treatment15.xml]

<!DOCTYPE tp:taxon-treatment
  PUBLIC "-//TaxonX//DTD Taxonomic Treatment Publishing DTD v0 20100105//EN" "tax-treatment-NSO.dtd">
<tp:taxon-treatment xmlns:tp="http://www.plazi.org/taxpub"><tp:treatment-meta><mixed-citation publication-type="journal"><person-group><name><surname>Kataev</surname><given-names>Boris M.</given-names></name><name><surname>Liang</surname><given-names>Hongbin</given-names></name><name><surname>Kavanaugh</surname><given-names>David H.</given-names></name></person-group><article-title>Contribution to knowledge of the genus 
                    <italic>Chydaeus</italic> in Xizang Autonomous Region [Tibet] and Yunnan Province, China (Coleoptera, Carabidae, Harpalini)
                </article-title><source>Zookeys</source><day>24</day><month>2</month><year>2012</year><volume>2012</volume><issue>171</issue><fpage>39</fpage><lpage>92</lpage><pub-id pub-id-type="doi">10.3897/zookeys.171.2306</pub-id></mixed-citation></tp:treatment-meta><tp:nomenclature><tp:taxon-name>
                        <tp:taxon-name-part taxon-name-part-type="genus">Chydaeus</tp:taxon-name-part>
                        <tp:taxon-name-part taxon-name-part-type="species">salvazae</tp:taxon-name-part>
                    <object-id xmlns:xlink="http://www.w3.org/1999/xlink" xlink:type="simple">http://species-id.net/wiki/Chydaeus_salvazae</object-id>
                    </tp:taxon-name><tp:taxon-authority>Schauberger, 1934a</tp:taxon-authority><xref ref-type="fig" rid="F12">Figs 61</xref><xref ref-type="fig" rid="F17">70</xref><tp:nomenclature-citation-list><tp:nomenclature-citation><tp:taxon-name>= Chydaeus (Chydaeus) nigricans</tp:taxon-name><comment> Ito, 2002: 300.</comment></tp:nomenclature-citation><tp:nomenclature-citation><tp:taxon-name>= Chydaeus oblongulus</tp:taxon-name><comment> Ito, 2003: 83, nomen nudum, NEW STATUS</comment></tp:nomenclature-citation></tp:nomenclature-citation-list></tp:nomenclature><tp:treatment-sec sec-type="Material examined"><title>Material examined.</title><p> A total of 542 specimens (297 males and 245 females, including 110 males and 107 females in CAS, 114 males and 109 females in IOZ, and 73 males and 29 females in cBL&amp;KB and ZIN) were examined from the following localities: <bold>China</bold>. <bold>Guizhou Province</bold>. <italic>Chishui County</italic>: 1 male, 2 females, Jinsha Vill., 500 m, 21.IX.2000, H.B. Liang leg. (IOZ). <bold>Yunnan Province</bold>. <italic>Longling County</italic>: 1 female, Longjiang, Xiaoheishan, roadside, <named-content xmlns:xlink="http://www.w3.org/1999/xlink" content-type="dwc:verbatimCoordinates" xlink:type="simple">24.82888°N, 98.76001°E</named-content>, 2020 m, 2005.V.25, D. Kavanaugh &amp; D.Z. Dong leg. (CAS); 1 female, same data, but riverside, <named-content xmlns:xlink="http://www.w3.org/1999/xlink" content-type="dwc:verbatimCoordinates" xlink:type="simple">24.82886°N, 98.75917°E</named-content>, 2010 m, H.B. Liang leg. (IOZ). <italic>Longyang County</italic> (<italic>District</italic>): 58 males, 43 females, Bawan Town, Nankang forest station, <named-content xmlns:xlink="http://www.w3.org/1999/xlink" content-type="dwc:verbatimCoordinates" xlink:type="simple">24°49'28.8"N, 98°46'43.6"E</named-content>, 2085 m, 27.X.2003, H.B. Liang &amp; X.C. Shi leg. (CAS, IOZ, ZIN); 1 male, Bawan, Nankang station, <named-content xmlns:xlink="http://www.w3.org/1999/xlink" content-type="dwc:verbatimCoordinates" xlink:type="simple">24.82600°N, 98.77690°E</named-content>, 2090 m, 28.V.2005, D. Kavanaugh leg. (ACS); 11 females, same data, but <named-content xmlns:xlink="http://www.w3.org/1999/xlink" content-type="dwc:verbatimCoordinates" xlink:type="simple">24.82614°N, 98.77602°E</named-content>, 1900 m, 26.V.2005, D.Z. Dong leg. (CAS, IOZ); 2 males, 1 female, same data, but <named-content xmlns:xlink="http://www.w3.org/1999/xlink" content-type="dwc:verbatimCoordinates" xlink:type="simple">24.83178°N, 98.76462°E</named-content>, 2180 m, 22.V.2005, D. Kavanaugh &amp; D.Z. Dong leg. (CAS, IOZ); 54 males, 32 females, Bawan, Nankang station, <named-content xmlns:xlink="http://www.w3.org/1999/xlink" content-type="dwc:verbatimCoordinates" xlink:type="simple">24.82284°N, 98.78207°E</named-content>, 2060 m, 23.V.2005, D. Kavanaugh &amp; D.Z. Dong leg. (CAS, IOZ); 4 males, 3 females, same data, but <named-content xmlns:xlink="http://www.w3.org/1999/xlink" content-type="dwc:verbatimCoordinates" xlink:type="simple">24.82600°N, 98.77690°E</named-content>, 2090 m, 28.V.2005, D. Kavanaugh leg. (CAS, IOZ); 36 males, 21 females, same data, but <named-content xmlns:xlink="http://www.w3.org/1999/xlink" content-type="dwc:verbatimCoordinates" xlink:type="simple">24.82587°N, 98.76832°E</named-content>, 2048 m, 22.V.2005, H.B. Liang leg. (CAS, IOZ); 20 males, 55 females, Bawan Town, Nankang Yakou, roadside, <named-content xmlns:xlink="http://www.w3.org/1999/xlink" content-type="dwc:verbatimCoordinates" xlink:type="simple">24°49'33.4"N, 98°46'20.0"E</named-content>, 2130 m, 26.X.2003, H.B. Liang &amp; X.C. Shi leg. (IOZ); 11 males, 10 females, same data, but <named-content xmlns:xlink="http://www.w3.org/1999/xlink" content-type="dwc:verbatimCoordinates" xlink:type="simple">24.81944°N, 98.77111°E</named-content>, 2130 m, 31.X.2003, D.Z. Dong leg. (IOZ); 1 male, 6 females, same data, but 27.X.2003 (CAS, IOZ); 13 males, 25 females, same data, but <named-content xmlns:xlink="http://www.w3.org/1999/xlink" content-type="dwc:verbatimCoordinates" xlink:type="simple">24.82583°N, 98.77222°E</named-content>, 2130 m, D.Z. Dong leg. (CAS, IOZ); 3 males, 6 females, Bawan, Dasheyao forest station - Yakou, <named-content xmlns:xlink="http://www.w3.org/1999/xlink" content-type="dwc:verbatimCoordinates" xlink:type="simple">24°55'37.4"N, 98°45'09.8"E</named-content>, 2404 m, 12.X.2003, H.B. Liang &amp; X.C. Shi leg. (IOZ); 1 female, Bawan, Dasheyao, <named-content xmlns:xlink="http://www.w3.org/1999/xlink" content-type="dwc:verbatimCoordinates" xlink:type="simple">24.92989°N, 98.75862°E</named-content>, 2320 m, 3.VI.2005, J. Yang leg. (IOZ); 1 male, Bawan, 36–37 km on old road to Tenchong, <named-content xmlns:xlink="http://www.w3.org/1999/xlink" content-type="dwc:verbatimCoordinates" xlink:type="simple">24°56'03.3"N, 98°46'46.4"E</named-content>, 2150 m, 12.X.2003, H.B. Liang &amp; X.C. Shi leg. (IOZ); 1 male, Bawan, 35 km on old road to Tengchong, <named-content xmlns:xlink="http://www.w3.org/1999/xlink" content-type="dwc:verbatimCoordinates" xlink:type="simple">24°56'01.5"N, 98°47'04.1"E</named-content>, 2010 m, 16.X.2003, H.B. Liang &amp; J.J. Yang leg. (IOZ); 1 male, 1 female, Bawan, Luokeng, 41 km on road to Tengchong, <named-content xmlns:xlink="http://www.w3.org/1999/xlink" content-type="dwc:verbatimCoordinates" xlink:type="simple">24°56'23.2"N, 98°45'11.6"E</named-content>, 2440 m, 15.X.2003, H.B. Liang &amp; X.C. Shi leg. (IOZ). <italic>Nanjian County</italic>: 3 males, Wuliangshan Mt. Range, <named-content xmlns:xlink="http://www.w3.org/1999/xlink" content-type="dwc:verbatimCoordinates" xlink:type="simple">24°45'02"N, 100°30'24"E</named-content>, 2270 m, 12.VI.2011, I. Belousov, I. Kabak &amp; A. Korolev leg. (cBL&amp;KB, ZIN). <italic>Shuangjiang County</italic>: 1 female, Mt. NW Mengku Town, <named-content xmlns:xlink="http://www.w3.org/1999/xlink" content-type="dwc:verbatimCoordinates" xlink:type="simple">23°40'28"N, 99°48'11"E</named-content>, <named-content xmlns:xlink="http://www.w3.org/1999/xlink" content-type="dwc:verbatimCoordinates" xlink:type="simple">23°40'29"N, 99°46'53"E</named-content>, 2125–2720 m, 26.V.2010, Belousov &amp; Kabak leg. (cBL&amp;KB). <italic>Tengchong County</italic>: 1 male, Jietou, Datang<!--PageBreak-->, Dahelingganjiao, <named-content xmlns:xlink="http://www.w3.org/1999/xlink" content-type="dwc:verbatimCoordinates" xlink:type="simple">25.73947°N, 98.69630°E</named-content>, 2010 m, 18.V.2006, D. Kavanaugh &amp; R. Brett leg. (IOZ); 1 male, same data, but 19.V.2005 (CAS); 1 female, same data, but 14.V.2006, D.Z. Dong &amp; X.P. Wang leg. (IOZ); 1 male, same data, but <named-content xmlns:xlink="http://www.w3.org/1999/xlink" content-type="dwc:verbatimCoordinates" xlink:type="simple">25.72717°N, 98.69322°E</named-content>, 1960 m, 19.V.2006, D. Kavanaugh &amp; R. Brett leg. (CAS); 1 female, same data, but <named-content xmlns:xlink="http://www.w3.org/1999/xlink" content-type="dwc:verbatimCoordinates" xlink:type="simple">25.69700°N, 98.68059°E</named-content>, 1800–2000 m, 16.VI.2005, H. Huang leg. (IOZ); 1 male, Dahaoping, 46–51 km on old road, <named-content xmlns:xlink="http://www.w3.org/1999/xlink" content-type="dwc:verbatimCoordinates" xlink:type="simple">24°57'25.6"N, 98°44'12.3"E</named-content>, 2220 m, 17.X.2003, H.B. Liang &amp; X.C. Shi leg. (IOZ); 4 males, 2 females, Dahaoping, along a small stream, <named-content xmlns:xlink="http://www.w3.org/1999/xlink" content-type="dwc:verbatimCoordinates" xlink:type="simple">24°58'20.8"N, 98°44'20.1"E</named-content>, 2170 m, 18.X.2003, H.B. Liang &amp; X.C. Shi leg. (CAS, IOZ); 1 male, Dahaoping, Forest station, roadside, <named-content xmlns:xlink="http://www.w3.org/1999/xlink" content-type="dwc:verbatimCoordinates" xlink:type="simple">24°58'31.8"N, 98°43'47.8"E</named-content>, 2014 m, 18.X.2003, Tang Guo et al. (IOZ); 1female, same data, but <named-content xmlns:xlink="http://www.w3.org/1999/xlink" content-type="dwc:verbatimCoordinates" xlink:type="simple">24.96942°N, 98.73472°E</named-content>, 2072 m, 31.V.2005, D.Z. Dong leg. (IOZ); 3 males, Shangying, Dahaoping Station, <named-content xmlns:xlink="http://www.w3.org/1999/xlink" content-type="dwc:verbatimCoordinates" xlink:type="simple">24.96976°N, 98.73142°E</named-content>, 2040 m, 31.V.2005, H.B. Liang leg. (CAS, IOZ); 4 males, Tengyue, Laifengshan, headlamp, <named-content xmlns:xlink="http://www.w3.org/1999/xlink" content-type="dwc:verbatimCoordinates" xlink:type="simple">25.01734°N, 98.47719°E</named-content>, 1920 m, 1.VI.2006, D. Kavanaugh leg. (CAS, IOZ); 2 females, Dahaoping, 46–51 km on old road, <named-content xmlns:xlink="http://www.w3.org/1999/xlink" content-type="dwc:verbatimCoordinates" xlink:type="simple">24°57'25.6"N, 98°44'12.3"E</named-content>, 2220 m, 17.X.2003, H.B. Liang &amp; X.C. Shi leg. (CAS, IOZ); 1 female, Shangying, 42-46 km on road from Bawan, <named-content xmlns:xlink="http://www.w3.org/1999/xlink" content-type="dwc:verbatimCoordinates" xlink:type="simple">24°57'13.0"N, 98°44'32.1"E</named-content>, 2290 m, 14.X.2003, H.B. Liang &amp; X.C. Shi leg. (IOZ); 1 male, Dahaoping, 46-51 km on old road, <named-content xmlns:xlink="http://www.w3.org/1999/xlink" content-type="dwc:verbatimCoordinates" xlink:type="simple">24°57'25.6"N, 98°44'12.3"E</named-content>, 2220 m, 17.X.2003, H.B. Liang &amp; X.C. Shi leg. (IOZ); 1 male, 1 female, Wuhe, Zhengding Forest Station, <named-content xmlns:xlink="http://www.w3.org/1999/xlink" content-type="dwc:verbatimCoordinates" xlink:type="simple">24.85458°N, 98.73743°E</named-content>, 1828 m, 26.V.2005, H.B. Liang leg. (IOZ). <italic>Xinping County</italic>: 2 males, Ailaoshan Mt. Range, W Shuitangzhen Town, <named-content xmlns:xlink="http://www.w3.org/1999/xlink" content-type="dwc:verbatimCoordinates" xlink:type="simple">24°07'18"N, 101°27'44"E</named-content>, 1965 m, 31.V.2011, I. Belousov, I. Kabak &amp; A. Korolev leg. (cBL&amp;KB); 4 males, 2 females, same data, but <named-content xmlns:xlink="http://www.w3.org/1999/xlink" content-type="dwc:verbatimCoordinates" xlink:type="simple">24°08'07"N, 101°26'17"E</named-content>, 2300 m, 1.VI.2011, I. Belousov, I. Kabak &amp; A. Korolev leg. (cBL&amp;KB, ZIN); 3 males, 1 female, same data, but <named-content xmlns:xlink="http://www.w3.org/1999/xlink" content-type="dwc:verbatimCoordinates" xlink:type="simple">24°08'24"N, 101°25'16"E</named-content>, 1940 m, 2.VI.2011, I. Belousov, I. Kabak &amp; A. Korolev leg. (cBL&amp;KB); 2 males, 1 female, Ailaoshan Mt. Range, NW Shuitangzhen Town, <named-content xmlns:xlink="http://www.w3.org/1999/xlink" content-type="dwc:verbatimCoordinates" xlink:type="simple">24°09'51"N, 101°25'29"E</named-content>, 2005 m, 7.VI.2011, I. Belousov, I. Kabak &amp; A. Korolev leg. (cBL&amp;KB, ZIN); 56 males, 21 females, SSE Shuangjiang Town, <named-content xmlns:xlink="http://www.w3.org/1999/xlink" content-type="dwc:verbatimCoordinates" xlink:type="simple">23°23'19"N, 99°55'28"E</named-content>, 2255 m, 21.VI.2011, I. Belousov, I. Kabak &amp; A. Korolev leg. (cBL&amp;KB, ZIN); 1 female, same data, but <named-content xmlns:xlink="http://www.w3.org/1999/xlink" content-type="dwc:verbatimCoordinates" xlink:type="simple">23°22'22"N, 99°54'47"E</named-content>, 2540 m, 22.VI.2011, I. Belousov, I. Kabak &amp; A. Korolev leg. (cBL&amp;KB); 2 males, ENE Lincang Town, <named-content xmlns:xlink="http://www.w3.org/1999/xlink" content-type="dwc:verbatimCoordinates" xlink:type="simple">23°54'58"N, 100°18'33"E</named-content>, 2190 m, 25.VI.2011, I. Belousov, I. Kabak &amp; A. Korolev leg. (cBL&amp;KB, ZIN). <italic>Yongping County</italic>: 1 female, Bonan, Zhuopan Vill., 2000 m, <named-content xmlns:xlink="http://www.w3.org/1999/xlink" content-type="dwc:verbatimCoordinates" xlink:type="simple">25.44507°N, 99.43715°E</named-content>, 22.VIII.2007, B. Kataev &amp; H.B. Liang leg. (ZIN).</p></tp:treatment-sec><tp:treatment-sec sec-type="Distribution"><title>Distribution.</title><p> <italic><tp:taxon-name>Chydaeus salvazae</tp:taxon-name></italic> is distributed over northern Vietnam, southwestern China (Guizhou, Sichuan, and Yunnan provinces) and the Central Himalaya (Sikkim and Nepal) (<xref ref-type="bibr" rid="B11">Kataev and Schmidt 2006</xref>). In Yunnan, the species is common in southern (Pingbian and Jinping counties) and western (Longling, Longyang, Shuangjiang, Tengchong, and Yongping counties) parts of the province (<xref ref-type="fig" rid="F12">Fig. 61</xref>).</p></tp:treatment-sec><tp:treatment-sec sec-type="Habitat"><title>Habitat.</title><p> Specimens were collected in roadside and road cut open areas, on open, disturbed stream banks, and in other disturbed areas (<xref ref-type="fig" rid="F17">Fig. 70</xref>), hidden under stones and other debris during daylight hours and active on the soil surface at night.</p></tp:treatment-sec><tp:treatment-sec sec-type="Remarks"><title>Remarks.</title><p> This species belongs to the monobasic <italic>salvazae</italic> group (<xref ref-type="bibr" rid="B11">Kataev and Schmidt 2006</xref>). Among the species of <italic><tp:taxon-name>Chydaeus</tp:taxon-name></italic> occurring in Yunnan, <xref ref-type="bibr" rid="B5">Ito (2003</xref>: 83) listed the name of <italic><tp:taxon-name>Chydaeus oblongulus</tp:taxon-name></italic> but omitted his recently described species <italic><tp:taxon-name>Chydaeus nigricans</tp:taxon-name></italic> Ito, 2002. However, according to our data, <italic><tp:taxon-name>Chydaeus oblongulus</tp:taxon-name></italic> has never been described, and therefore is a <italic>nomen nudum</italic>. Ito probably was referring to <italic><tp:taxon-name>Chydaeus nigricans</tp:taxon-name></italic> when he listed <italic><tp:taxon-name>Chydaeus oblongulus</tp:taxon-name></italic> because the characters he mentioned (<xref ref-type="bibr" rid="B5">Ito 2003</xref>) for <italic><tp:taxon-name>Chydaeus oblongulus</tp:taxon-name></italic> and his reference to his 2002 paper, in which he described <italic><tp:taxon-name>Chydaeus nigricans</tp:taxon-name></italic>, are consistent with this assumption. <italic><tp:taxon-name>Chydaeus nigricans</tp:taxon-name></italic> was treated as a junior synonym of <italic><tp:taxon-name>Chydaeus salvazae</tp:taxon-name></italic> by <xref ref-type="bibr" rid="B11">Kataev and Schmidt (2006)</xref>.</p></tp:treatment-sec><tp:treatment-sec><!--Section generated to contain objects referenced in tp:taxon-treatment.--><fig id="F12" position="float" orientation="portrait"><label>Figures 60–61.</label><caption><p> Toporelief map of southeastern Asia, illustrating localities for <italic><tp:taxon-name>Chydaeus</tp:taxon-name></italic> species <bold>60</bold> <italic><tp:taxon-name>Chydaeus andrewsi</tp:taxon-name></italic> Schauberger: <italic><tp:taxon-name>Chydaeus andrewsi andrewsi</tp:taxon-name></italic> Schauberger = red dots and <italic><tp:taxon-name>Chydaeus andrewsi kumei</tp:taxon-name></italic> Ito = green squares <bold>61</bold> <italic><tp:taxon-name>Chydaeus salvazae Schauberger</tp:taxon-name></italic> = red dots. Only new records reported here are shown. Scale bar = 300 km (in 100 km increments).</p></caption><graphic xmlns:xlink="http://www.w3.org/1999/xlink" xlink:href="ZooKeys-171-039-g012.jpg" position="float" orientation="portrait" xlink:type="simple"/></fig><fig id="F17" position="float" orientation="portrait"><label>Figures 70–71.</label><caption><p> Digital photographs of habitats for <italic><tp:taxon-name>Chydaeus</tp:taxon-name></italic> species <bold>70</bold> Nankang Yakou, Longyang County, Yunnan Province, China, ca. 2130 m; locality for <italic><tp:taxon-name>Chydaeus andrewsi andrewsi</tp:taxon-name></italic> Schauberger, <italic><tp:taxon-name>Chydaeus convexus</tp:taxon-name></italic> Ito, and <italic><tp:taxon-name>Chydaeus salvazae</tp:taxon-name></italic> Schauberger <bold>71</bold> Danzhu Valley, Gongshan County, Yunnan Province, China, ca. 2700 m; locality for <italic><tp:taxon-name>Chydaeus semenowi</tp:taxon-name></italic> (Tschitschérine).</p></caption><graphic xmlns:xlink="http://www.w3.org/1999/xlink" xlink:href="ZooKeys-171-039-g017.jpg" position="float" orientation="portrait" xlink:type="simple"/></fig></tp:treatment-sec><ref-list><ref id="B11"><mixed-citation xmlns:xlink="http://www.w3.org/1999/xlink" xlink:type="simple"><person-group><name name-style="western"><surname>Kataev</surname><given-names>BM</given-names></name><name name-style="western"><surname>Schmidt</surname><given-names>J</given-names></name></person-group> (<year>2006</year>)<article-title> To the knowledge of the genus <italic>Chydaeus</italic> Chaudoir, 1854 (Coleoptera, Carabidae, Harpalini). II. Revision of the <italic>C. obscurus</italic>, <italic>C. semenowi</italic> (in new sense), and <italic>C. salvazae</italic> species-groups of the Himalaya and adjacent areas.</article-title> In: <person-group><name name-style="western"><surname>Hartmann</surname><given-names>M</given-names></name><name name-style="western"><surname>Weipert</surname><given-names>J</given-names></name></person-group> (<role>Eds</role>). <issue-title> Biodiversitat und Naturausstattung im Himalaya – Biodiversity and natural heritage of the Himalaya, Bd.</issue-title><source>II.Verein der Freunde und Foderer des Naturkundemuseums Erfurt e. V., Erfurt</source>: <fpage>133</fpage>-<lpage>174</lpage>.</mixed-citation></ref><ref id="B5"><mixed-citation xmlns:xlink="http://www.w3.org/1999/xlink" xlink:type="simple"><person-group><name name-style="western"><surname>Ito</surname><given-names>N</given-names></name></person-group> (<year>2003</year>)<article-title> Notes on species of the harpaline subtribe Anisodactylina (Coleoptera, Carabidae) from China.</article-title><source>Special Bulletin of the Japanese Society of Coleopterology </source><volume>6</volume>: <fpage>79</fpage>-<lpage>86</lpage>.</mixed-citation></ref></ref-list></tp:taxon-treatment>
