# Supplementary material for: Contribution to knowledge of the genus Chydaeus in Xizang Autonomous Region [Tibet] and Yunnan Province, China (Coleoptera, Carabidae, Harpalini)
Source: Zookeys. 2012 Feb 24;(171):39–92. doi: 10.3897/zookeys.171.2306 (PMC3288682; doi:10.3897/zookeys.171.2306)
Supplement: XML Treatment for Chydaeus bedeli [file zookeys.171.2306-treatment16.xml]

<!DOCTYPE tp:taxon-treatment
  PUBLIC "-//TaxonX//DTD Taxonomic Treatment Publishing DTD v0 20100105//EN" "tax-treatment-NSO.dtd">
<tp:taxon-treatment xmlns:tp="http://www.plazi.org/taxpub"><tp:treatment-meta><mixed-citation publication-type="journal"><person-group><name><surname>Kataev</surname><given-names>Boris M.</given-names></name><name><surname>Liang</surname><given-names>Hongbin</given-names></name><name><surname>Kavanaugh</surname><given-names>David H.</given-names></name></person-group><article-title>Contribution to knowledge of the genus 
                    <italic>Chydaeus</italic> in Xizang Autonomous Region [Tibet] and Yunnan Province, China (Coleoptera, Carabidae, Harpalini)
                </article-title><source>Zookeys</source><day>24</day><month>2</month><year>2012</year><volume>2012</volume><issue>171</issue><fpage>39</fpage><lpage>92</lpage><pub-id pub-id-type="doi">10.3897/zookeys.171.2306</pub-id></mixed-citation></tp:treatment-meta><tp:nomenclature><tp:taxon-name>
                        <tp:taxon-name-part taxon-name-part-type="genus">Chydaeus</tp:taxon-name-part>
                        <tp:taxon-name-part taxon-name-part-type="species">bedeli</tp:taxon-name-part>
                    <object-id xmlns:xlink="http://www.w3.org/1999/xlink" xlink:type="simple">http://species-id.net/wiki/Chydaeus_bedeli</object-id>
                    </tp:taxon-name><tp:taxon-authority>(Tschitschérine, 1897)</tp:taxon-authority></tp:nomenclature><tp:treatment-sec sec-type="Remarks"><title>Remarks.</title><p> <italic><tp:taxon-name>Chydaeus bedeli</tp:taxon-name></italic> is widely distributed over the Himalaya, and in the mountains of western China and northern Indochina. According to <xref ref-type="bibr" rid="B10">Kataev and Schmidt (2002)</xref>, this species belongs to the <italic>bedeli</italic> group and is represented by five subspecies: the nominotypic subspecies (in the mountains of Sichuan), <italic><tp:taxon-name>Chydaeus bedeli difficilis</tp:taxon-name></italic> Kataev &amp; Schmidt, 2002 (in northeastern Yunnan), <italic><tp:taxon-name>Chydaeus bedeli interjectus</tp:taxon-name></italic> Kataev &amp; Schmidt, 2002 (in the East Himalaya), <italic><tp:taxon-name>Chydaeus bedeli longipennis</tp:taxon-name></italic> Kataev &amp; Schmidt, 2002 (in the Western and Central Himalaya), and <italic><tp:taxon-name>Chydaeus bedeli vietnamensis</tp:taxon-name></italic> Kataev &amp; Schmidt, 2002 (in northern Vietnam).</p></tp:treatment-sec><ref-list><ref id="B10"><mixed-citation xmlns:xlink="http://www.w3.org/1999/xlink" xlink:type="simple"><person-group><name name-style="western"><surname>Kataev</surname><given-names>BM</given-names></name><name name-style="western"><surname>Schmidt</surname><given-names>J</given-names></name></person-group> (<year>2002</year>)<source> Contribution to knowledge of <italic>Chydaeus</italic> Chaudoir, 1854: Revision of the <italic>Chydaeus bedeli</italic> (Tschitschérine, 1897), <italic>Chydaeus irvinei</italic> (Andrewes, 1930), and <italic>Chydaeus semenowi</italic> (Tschitschérine, 1898) species groups from the Himalaya and China (Coleoptera, Carabidae, Harpalini). Coleoptera, Schwanfelder Coleopterologische Mitteilungen 5[2001]: 389–425.</source></mixed-citation></ref></ref-list></tp:taxon-treatment>
