# Supplementary material for: Contribution to knowledge of the genus Chydaeus in Xizang Autonomous Region [Tibet] and Yunnan Province, China (Coleoptera, Carabidae, Harpalini)
Source: Zookeys. 2012 Feb 24;(171):39–92. doi: 10.3897/zookeys.171.2306 (PMC3288682; doi:10.3897/zookeys.171.2306)
Supplement: XML Treatment for Chydaeus bedeli difficilis [file zookeys.171.2306-treatment17.xml]

<!DOCTYPE tp:taxon-treatment
  PUBLIC "-//TaxonX//DTD Taxonomic Treatment Publishing DTD v0 20100105//EN" "tax-treatment-NSO.dtd">
<tp:taxon-treatment xmlns:tp="http://www.plazi.org/taxpub"><tp:treatment-meta><mixed-citation publication-type="journal"><person-group><name><surname>Kataev</surname><given-names>Boris M.</given-names></name><name><surname>Liang</surname><given-names>Hongbin</given-names></name><name><surname>Kavanaugh</surname><given-names>David H.</given-names></name></person-group><article-title>Contribution to knowledge of the genus 
                    <italic>Chydaeus</italic> in Xizang Autonomous Region [Tibet] and Yunnan Province, China (Coleoptera, Carabidae, Harpalini)
                </article-title><source>Zookeys</source><day>24</day><month>2</month><year>2012</year><volume>2012</volume><issue>171</issue><fpage>39</fpage><lpage>92</lpage><pub-id pub-id-type="doi">10.3897/zookeys.171.2306</pub-id></mixed-citation></tp:treatment-meta><tp:nomenclature><tp:taxon-name>
                        <tp:taxon-name-part taxon-name-part-type="genus">Chydaeus</tp:taxon-name-part>
                        <tp:taxon-name-part taxon-name-part-type="species">bedeli</tp:taxon-name-part>
                        <tp:taxon-name-part taxon-name-part-type="subspecies">difficilis</tp:taxon-name-part>
                    <object-id xmlns:xlink="http://www.w3.org/1999/xlink" xlink:type="simple">http://species-id.net/wiki/Chydaeus_bedeli_difficilis</object-id>
                    </tp:taxon-name><tp:taxon-authority>Kataev &amp; Schmidt, 2002</tp:taxon-authority><xref ref-type="fig" rid="F13">Figs 62</xref><xref ref-type="fig" rid="F15">67</xref><xref ref-type="fig" rid="F18">72–73</xref></tp:nomenclature><tp:treatment-sec sec-type="Material examined"><title>Material examined.</title><p> A total of 341 specimens (184 males and 157 females, including 89 males and 76 females in CAS, 88 males and 78 females in IOZ, and 7 males and 3 females in ZIN and cBL&amp;KB) were examined from the following localities: <bold>China</bold>. <bold>Xizang Autonomous Region</bold>. <italic>Medong County</italic>: 1 female, Medog, Baibung, E Doxong Pass, under rocks along trail, <named-content xmlns:xlink="http://www.w3.org/1999/xlink" content-type="dwc:verbatimCoordinates" xlink:type="simple">29.49009°N, 94.95566°E</named-content>, 3100–4010 m, 15–20.VIII.2005, Huang Hao leg. (IOZ); 1 female, Medog, 1900 m, 27.XI.1998 (IOZ).<bold>Yunnan Province</bold>. <italic>Fugong County</italic>: 19 males, 16 females, Lumadeng, Laoshibali, roadside, <named-content xmlns:xlink="http://www.w3.org/1999/xlink" content-type="dwc:verbatimCoordinates" xlink:type="simple">27.07978°N, 98.77328°E</named-content>, 2305 m, 15.VIII.2005, D. Kavanaugh &amp; D.Z. Dong leg. (CAS, IOZ); 5 males, 3 females, same data, but <named-content xmlns:xlink="http://www.w3.org/1999/xlink" content-type="dwc:verbatimCoordinates" xlink:type="simple">27.07831°N, 98.77416°E</named-content>, 2305 m, 15.VIII.2005, H.B. Liang &amp; J.F. Zhang leg. (CAS, IOZ); 1 female, Lishadi Town, Shibali, around hotel, <named-content xmlns:xlink="http://www.w3.org/1999/xlink" content-type="dwc:verbatimCoordinates" xlink:type="simple">27.16536°N, 98.78003°E</named-content>, 2535 m, 18.VIII.2005, D. Kavanaugh &amp; P. Paquin leg. (CAS); 3 males, 3 females, same data, but 5–6.VIII.2005, D. Kavanaugh leg. (CAS, IOZ, ZIN); 3 males, 1 female, same data, but <named-content xmlns:xlink="http://www.w3.org/1999/xlink" content-type="dwc:verbatimCoordinates" xlink:type="simple">27.16530°N, 98.77980°E</named-content>, 2530 m, 4.VIII.2005, H.B. Liang leg. (CAS, IOZ); 6 males, 5 females, Lishadi Town, 2.8 km W Shibali, road, <named-content xmlns:xlink="http://www.w3.org/1999/xlink" content-type="dwc:verbatimCoordinates" xlink:type="simple">27.17405°N, 98.76722°E</named-content>, 2750 m, 9.VIII.2005<!--PageBreak--><!--PageBreak-->, D.Z. Dong leg. (CAS, IOZ); 1 male, 1 female, Lishadi Town, 7 km SW Shibali, river, <named-content xmlns:xlink="http://www.w3.org/1999/xlink" content-type="dwc:verbatimCoordinates" xlink:type="simple">27.10220°N, 98.73107°E</named-content>, 2800 m, 13.VIII.2005, D. Kavanaugh &amp; P. Raquin leg. (CAS); 1 male, 1female, Lumadeng, 8.4 km W Shibali, roadside, <named-content xmlns:xlink="http://www.w3.org/1999/xlink" content-type="dwc:verbatimCoordinates" xlink:type="simple">27.18740°N, 98.71936°E</named-content>, 3160 m, 14.VIII.2005, D. Kavanaugh &amp; D.Z. Dong leg. (CAS); 1 male, 1 female, Lishadi Town, 0.5 km below Shibali, <named-content xmlns:xlink="http://www.w3.org/1999/xlink" content-type="dwc:verbatimCoordinates" xlink:type="simple">27.16520°N, 98.77980°E</named-content>, 2530 m, 5.VIII.2005, H.B. Liang &amp; G. Tang leg. (IOZ); 2 females, Lishadi Town, 0.5 km W Shibali, <named-content xmlns:xlink="http://www.w3.org/1999/xlink" content-type="dwc:verbatimCoordinates" xlink:type="simple">27.20192°N, 98.71371°E</named-content>, 3250 m, 7.VIII.2005, P. Paquin leg. (CAS); 2 females, Lishadi Town, 4 km W Shibali, roadside, <named-content xmlns:xlink="http://www.w3.org/1999/xlink" content-type="dwc:verbatimCoordinates" xlink:type="simple">27.17740°N, 98.75490°E</named-content>, 2800 m, 16.VIII.2005, D.Z. Dong leg. (CAS, IOZ); 1 male, Lishadi Town, 2 km E Shibali, roadside, <named-content xmlns:xlink="http://www.w3.org/1999/xlink" content-type="dwc:verbatimCoordinates" xlink:type="simple">27.16100°N, 98.79370°E</named-content>, 2300 m, 18.VIII.2005, D.Z. Dong leg. (IOZ); 1 male, Lishadi Town, 8.5 km up Shibali, river, <named-content xmlns:xlink="http://www.w3.org/1999/xlink" content-type="dwc:verbatimCoordinates" xlink:type="simple">27.18408°N, 98.71882°E</named-content>, 3095 m, 8.VIII.2005, H.B. Liang &amp; J.F. Zhang leg. (IOZ); 1 male, Lishadi, 9.5 km up Shibali, road, <named-content xmlns:xlink="http://www.w3.org/1999/xlink" content-type="dwc:verbatimCoordinates" xlink:type="simple">27.19436°N, 98.71487°E</named-content>, 3195 m, 14.VIII.2005, H.B. Liang leg. (IOZ); 6 males, 4 females, Lishadi Town, 10 km up Shibali, road, <named-content xmlns:xlink="http://www.w3.org/1999/xlink" content-type="dwc:verbatimCoordinates" xlink:type="simple">27.19980°N, 98.71375°E</named-content>, 3200 m, 16.VIII.2005, J. Zhang leg. (CAS, IOZ); 1 female, same data, but 12.VIII.2005, H.B. Liang &amp; J.F. Zhang leg. (IOZ); 1 male, same data, but 12.VIII.2005, H.B. Liang &amp; J.F. Zhang leg. (IOZ); 2 males, 1 female, Lishadi Town, 6 km up, roadside, <named-content xmlns:xlink="http://www.w3.org/1999/xlink" content-type="dwc:verbatimCoordinates" xlink:type="simple">27.17628°N, 98.74167°E</named-content>, 2920 m, 2.V.2004, H.B. Liang &amp; X.Y. Li leg. (CAS, IOZ); 1 male, 1 female, Lishadi Town, Shibali, 1 km up, roadside, <named-content xmlns:xlink="http://www.w3.org/1999/xlink" content-type="dwc:verbatimCoordinates" xlink:type="simple">27.17084°N, 98.76983°E</named-content>, 2687 m, 1.V.2004, H.B. Liang leg. (IOZ); 2 males, 4 females, Lishadi Town, Shibali, 2 km up, roadside, <named-content xmlns:xlink="http://www.w3.org/1999/xlink" content-type="dwc:verbatimCoordinates" xlink:type="simple">27.17156°N, 98.77098°E</named-content>, 2733 m, 1.V.2004, H.B. Liang leg. (CAS, IOZ); 1 female, Lishadi Town, Shibali, 4 km up, roadside, <named-content xmlns:xlink="http://www.w3.org/1999/xlink" content-type="dwc:verbatimCoordinates" xlink:type="simple">27.17750°N, 98.75508°E</named-content>, 2820 m, 3.V.2004, H.B. Liang &amp; M. Xie leg. (IOZ); 1 male, 3 females, Lishadi Town, Shibali, 12 km up, roadside, <named-content xmlns:xlink="http://www.w3.org/1999/xlink" content-type="dwc:verbatimCoordinates" xlink:type="simple">27.20654°N, 98.71772°E</named-content>, 3280 m, 8.V.2004, H.B. Liang &amp; B.-X. Zhu leg. (CAS, IOZ); 2 males, 2 females, Lishadi Town, Shibali, 10 km up, roadside, <named-content xmlns:xlink="http://www.w3.org/1999/xlink" content-type="dwc:verbatimCoordinates" xlink:type="simple">27.19980°N, 98.71375°E</named-content>, 3200 m, 6.V.2004, day, H.B. Liang &amp; B.X. Zhu leg. (CAS, IOZ, ZIN); 4 males, 1 female, Lishadi Town, Shibali, 1.5 km down road, <named-content xmlns:xlink="http://www.w3.org/1999/xlink" content-type="dwc:verbatimCoordinates" xlink:type="simple">27.16284°N, 98.78989°E</named-content>, 2420 m, 2.V.2004, H.B. Liang &amp; G.X. Peng leg. (CAS, IOZ); 4 males, 5 females, Lishadi Town, 4.3 km above Shibali on Yaping road, <named-content xmlns:xlink="http://www.w3.org/1999/xlink" content-type="dwc:verbatimCoordinates" xlink:type="simple">27.17262°N, 98.76943°E</named-content>, 2826 m, 3.V.2004, D. Kavanaugh leg. (IOZ); 1 male, 1 female, Lumadeng, Yaping-Shibali, roadside, <named-content xmlns:xlink="http://www.w3.org/1999/xlink" content-type="dwc:verbatimCoordinates" xlink:type="simple">27.14627°N, 98.81559°E</named-content>, 2030 m, 3.V.2004, H.B. Liang, M. Xie leg. (IOZ, CAS); 1 female, Lumadeng, Yaping, Rimalige, road, <named-content xmlns:xlink="http://www.w3.org/1999/xlink" content-type="dwc:verbatimCoordinates" xlink:type="simple">27.09728°N, 98.80475°E</named-content>, 2040 m, 4.V.2004, H.B. Liang &amp; B.-X. Zhu leg. (IOZ); 6 males, 6 females, Lumadeng, Yaping, Yejiadi, roadside, <named-content xmlns:xlink="http://www.w3.org/1999/xlink" content-type="dwc:verbatimCoordinates" xlink:type="simple">27.08004°N, 98.77325°E</named-content>, 2307 m, 10.V.2004, H.B. Liang &amp; B.X. Zhu leg. (CAS, IOZ); 3 males, 5 females, Lumadeng, Laoshibali, riverside, <named-content xmlns:xlink="http://www.w3.org/1999/xlink" content-type="dwc:verbatimCoordinates" xlink:type="simple">27.07831°N, 98.77416°E</named-content>, 2305 m, 21.VIII.2005, H.B. Liang &amp; J.F. Zhang leg. (CAS, IOZ); 1 female, Lumadeng, 8 km up Laoshibali, road, <named-content xmlns:xlink="http://www.w3.org/1999/xlink" content-type="dwc:verbatimCoordinates" xlink:type="simple">27.10421°N, 98.73274°E</named-content>, 2800 m, 13.VIII.2005, H.B. Liang &amp; J.F. Zhang (IOZ); 1 male, Fugong (IN BURMA side), Lumadeng, Laoshibali Yakou, road, <named-content xmlns:xlink="http://www.w3.org/1999/xlink" content-type="dwc:verbatimCoordinates" xlink:type="simple">27.06427°N, 98.75129°E</named-content>, 3267 m, 13.VIII.2005, J.F. Zhang leg. (IOZ); 5 males, 10 females, Lumadeng, Laoshibali Yakou, <named-content xmlns:xlink="http://www.w3.org/1999/xlink" content-type="dwc:verbatimCoordinates" xlink:type="simple">27.06429°N, 98.75123°E</named-content>, 3270 m, 13.VIII.2005, D. Kavanaugh &amp; D.Z. Dong leg. (CAS, IOZ); 3 males, 1 female, Maji Town, Majimi Vill., riverside, <!--PageBreak--><!--PageBreak--><!--PageBreak--><!--PageBreak--><!--PageBreak--><!--PageBreak--><named-content xmlns:xlink="http://www.w3.org/1999/xlink" content-type="dwc:verbatimCoordinates" xlink:type="simple">27.39630°N, 98.81701°E</named-content>, 1567 m, 28.IV.2004, H.B. Liang leg. (IOZ); 1 female, Shangpa, Nujiang River, roadside, <named-content xmlns:xlink="http://www.w3.org/1999/xlink" content-type="dwc:verbatimCoordinates" xlink:type="simple">27.06428°N, 98.75105°E</named-content>, 3276 m, 6.V.2004, X. Li leg. (IOZ); 2 males, W Yunnan Province, SW Weideng, <named-content xmlns:xlink="http://www.w3.org/1999/xlink" content-type="dwc:verbatimCoordinates" xlink:type="simple">27°00'09"N, 99°00'47"E</named-content>, 3145 m, 4.VI.2006, I. Belousov &amp; I. Kabak leg. (cBL&amp;KB, ZIN); 2 males, 1 female, W Yunnan Province, NE Fugong, <named-content xmlns:xlink="http://www.w3.org/1999/xlink" content-type="dwc:verbatimCoordinates" xlink:type="simple">26°56'46"N, 98°56'13"E</named-content> - <named-content xmlns:xlink="http://www.w3.org/1999/xlink" content-type="dwc:verbatimCoordinates" xlink:type="simple">26°57'32"N, 98°56'44"E</named-content>, 3240–3449 m, 31.V.2006, 29.V.2006, I. Belousov &amp; I. Kabak leg. (cBL&amp;KB, ZIN). <italic>Gongshan County</italic>: 14 males, 7 females, Cikai Town, Dabadi, riverside, <named-content xmlns:xlink="http://www.w3.org/1999/xlink" content-type="dwc:verbatimCoordinates" xlink:type="simple">27°47'48"N, 98°30'21"E</named-content>, 3000 m, 1.X.2002, X. Li leg. (CAS, IOZ, ZIN); 1 male, Cikai Town, Heipu Yakou to Dahaituo, <named-content xmlns:xlink="http://www.w3.org/1999/xlink" content-type="dwc:verbatimCoordinates" xlink:type="simple">27.78440°N, 98.46038°E</named-content>, 3342 m, 13.VIII.2006, Y. Liu leg. (ZIN); 4 males, 2 females, Cikai Township, 41 km W of Gongshan on Dulong Valley Road at Dabadi, 3000 m, <named-content xmlns:xlink="http://www.w3.org/1999/xlink" content-type="dwc:verbatimCoordinates" xlink:type="simple">27.79655°N, 98.50562°E</named-content>, 27.IX.–6.X.2002, Stop DHK-2002–031A, D. Kavanaugh, P. Marek, H.B. Liang &amp; D.Z. Dong leg. (CAS, IOZ); 2 females, Cikai Township, 8.3–13.1 km to NW of Gongshan on Dulong Valley Road, 2620–3000 m, <named-content xmlns:xlink="http://www.w3.org/1999/xlink" content-type="dwc:verbatimCoordinates" xlink:type="simple">27.75653°N, 98.58214°E</named-content> to <named-content xmlns:xlink="http://www.w3.org/1999/xlink" content-type="dwc:verbatimCoordinates" xlink:type="simple">27.78982°N, 98.52802°E</named-content>, 23.IX.2002, D. Kavanaugh, P. Marek, H.B. Liang &amp; D.Z. Dong leg. (CAS, IOZ); 1 male, Cikai Town, 16.8 km W of Gongshan on Dulong Valley Road at Heiwadi, 2150 m, <named-content xmlns:xlink="http://www.w3.org/1999/xlink" content-type="dwc:verbatimCoordinates" xlink:type="simple">27.79584°N, 98.58443°E</named-content>, 10.X.2002, D. Kavanaugh, P. Marek, H.B. Liang &amp; D.Z. Dong leg. (IOZ); 1 female, Dulongjiang, Moqiewang He, <named-content xmlns:xlink="http://www.w3.org/1999/xlink" content-type="dwc:verbatimCoordinates" xlink:type="simple">27.91040°N, 98.41076°E</named-content>, 2185 m, 8.XI.2004, D. Kavanaugh &amp; M. Dixon leg. (IOZ); 1 male, Bingzhongluo, Gongdangshen Shan, <named-content xmlns:xlink="http://www.w3.org/1999/xlink" content-type="dwc:verbatimCoordinates" xlink:type="simple">27°59'51"N, 98°37'7"E</named-content>, 2540 m, 17.IV.2002<!--PageBreak-->, H.B. Liang, W. Ba, G. Yang &amp; X.Q. Li leg. (IOZ); 7 males, 1 females, same data, but 2480 m, 24.IV.2002 (IOZ); 15 males, 14 females, No 12, Bridge to Dulongjiang, <named-content xmlns:xlink="http://www.w3.org/1999/xlink" content-type="dwc:verbatimCoordinates" xlink:type="simple">27°42'54"N, 98°30'8"E</named-content>, 2770 m, 30.IV.-3.V.2002, H.B. Liang &amp; W. Ba leg. (CAS, IOZ); 1 female, Yeniugu, along road, <named-content xmlns:xlink="http://www.w3.org/1999/xlink" content-type="dwc:verbatimCoordinates" xlink:type="simple">27°43'3"N, 98°44'14"E</named-content>, 2020 m, 16.IV.2002, H.B. Liang &amp; W. Ba leg. (IOZ); 3 males, 1 female, Heiwadi, on new road to Dulongjiang, <named-content xmlns:xlink="http://www.w3.org/1999/xlink" content-type="dwc:verbatimCoordinates" xlink:type="simple">27°47'39"N, 98°35'13"E</named-content>, 2020 m, 20.IV.2002, H.B. Liang &amp; W. Ba leg. (IOZ); 2 males, Danzhu, along road, <named-content xmlns:xlink="http://www.w3.org/1999/xlink" content-type="dwc:verbatimCoordinates" xlink:type="simple">27°37'50"N, 98°37'14"E</named-content>, 2600 m, 14.IV.2002, H.B. Liang &amp; W. Ba leg. (IOZ); 18 males, 18 females), Dongshaofang-Yakou, <named-content xmlns:xlink="http://www.w3.org/1999/xlink" content-type="dwc:verbatimCoordinates" xlink:type="simple">27°41'40"N, 98°28'47"E</named-content>, 3400 m, 1.V.2002, H.B. Liang, W. Ba, G. G. Yang &amp; Z.Q. Li leg. (IOZ, CAS); 2 females, Dulongjiang Yakou, <named-content xmlns:xlink="http://www.w3.org/1999/xlink" content-type="dwc:verbatimCoordinates" xlink:type="simple">27°46'51"N, 98°28'11"E</named-content>, 2350 m, 1.X.2002, H.B. Liang leg. (IOZ); 1 female, Danzhu He, 13.5–13.8 km SSW of Gongshan, 2720–2840 m, <named-content xmlns:xlink="http://www.w3.org/1999/xlink" content-type="dwc:verbatimCoordinates" xlink:type="simple">27.63267°N, 98.60861°E</named-content> to <named-content xmlns:xlink="http://www.w3.org/1999/xlink" content-type="dwc:verbatimCoordinates" xlink:type="simple">27.63331°N, 98.60356°E</named-content>, 30.VI.–5.VII.2000, D. Kavanaugh et al. (CAS); 5 males, 3 females, Nujiang State Nature Reserve, Dong Shao Fang area, 18–20 km W of Gongshan, <named-content xmlns:xlink="http://www.w3.org/1999/xlink" content-type="dwc:verbatimCoordinates" xlink:type="simple">27.69504°N, 98.48433°E</named-content>, 3230–3300 m, 16–17.VII.2000, D. Kavanaugh et al (CAS, IOZ); 1 female, Nujiang Pref., Dulong Co., Dulong Jiang, 2 km N of Bapo, 31.4 km W of Gongshan, 1510 m, <named-content xmlns:xlink="http://www.w3.org/1999/xlink" content-type="dwc:verbatimCoordinates" xlink:type="simple">27.76000°N, 98.34611°E</named-content>, 16–17.VII.2000, P. Tomas leg. (IOZ). <italic>Longyang County</italic>: 1 female, Bawan, Nankang station, <named-content xmlns:xlink="http://www.w3.org/1999/xlink" content-type="dwc:verbatimCoordinates" xlink:type="simple">24.83178°N, 98.76472°E</named-content>, 2180 m, 26.V.2005, D.Z. Dong leg. (IOZ); 1 female, same data, but 22.V.2005, D. Kavanaugh &amp; D.Z. Dong leg. (CAS); 5 males, 2 females, same data, but <named-content xmlns:xlink="http://www.w3.org/1999/xlink" content-type="dwc:verbatimCoordinates" xlink:type="simple">24.82587°N, 98.76832°E</named-content>, 2048 m, 22.V.2005, H.B. Liang leg. (CAS, IOZ); 2 males, Bawan, Sanchahe, <named-content xmlns:xlink="http://www.w3.org/1999/xlink" content-type="dwc:verbatimCoordinates" xlink:type="simple">24.94849°N, 98.75699°E</named-content>, 2300 m, 3.VI.2005, D. Kavanaugh &amp; D.Z. Dong leg. (CAS); 1 male, same data, but 2325 m (IOZ); 2 males, 2 females, same data, but <named-content xmlns:xlink="http://www.w3.org/1999/xlink" content-type="dwc:verbatimCoordinates" xlink:type="simple">24.94755°N, 98.75564°E</named-content>, 2300 m, 3.VI.2005, H.B. Liang &amp; H.M. Yan leg. (CAS, IOZ). <italic>Lushui County</italic>: 1 male, 1 female, Pianma, 6 km ESE Pianma, river, <named-content xmlns:xlink="http://www.w3.org/1999/xlink" content-type="dwc:verbatimCoordinates" xlink:type="simple">26.00703°N, 98.16209°E</named-content>, 2254 m, 15.V.2005, D.Z. Dong leg. (IOZ); 2 males, Pianma, Fengxue Yakou, roadside, <named-content xmlns:xlink="http://www.w3.org/1999/xlink" content-type="dwc:verbatimCoordinates" xlink:type="simple">25.97288°N, 98.68336°E</named-content>, 3150 m, 11.V.2005, D. Kavanaugh leg. (CAS); 2 females, same data, but <named-content xmlns:xlink="http://www.w3.org/1999/xlink" content-type="dwc:verbatimCoordinates" xlink:type="simple">25.97347°N, 98.68780°E</named-content>, 3130 m, 17.V.2005 (CAS); 2 males, same data, but <named-content xmlns:xlink="http://www.w3.org/1999/xlink" content-type="dwc:verbatimCoordinates" xlink:type="simple">25.97410°N, 98.67716°E</named-content>, 3120 m, 18.V.2005, D. Kavanaugh &amp; D.Z. Dong leg. (CAS, IOZ); 1 male, Pianma, Changyanhe, riverside, <named-content xmlns:xlink="http://www.w3.org/1999/xlink" content-type="dwc:verbatimCoordinates" xlink:type="simple">25.99414°N, 98.66336°E</named-content>, 2540 m, 12.V.2005, D. Kavanaugh &amp; D.Z. Dong leg. (CAS); 2 males, 1 female, Pianma Yakou, 58.1 km W of Nu Jiang Road on Pianma Road, 3140 m, <named-content xmlns:xlink="http://www.w3.org/1999/xlink" content-type="dwc:verbatimCoordinates" xlink:type="simple">25.97288°N, 98.68336°E</named-content>, 15.X.2002, D. Kavanaugh, P. Marek &amp; H.B. Liang leg. (CAS, IOZ); 6 males, 4 females, Luzhang, Yaojiaping, riverside, <named-content xmlns:xlink="http://www.w3.org/1999/xlink" content-type="dwc:verbatimCoordinates" xlink:type="simple">25.97722°N, 98.71091°E</named-content>, 2527 m, 19.V.2005, D. Kavanaugh &amp; D.Z. Dong leg. (CAS, IOZ); 4 males, 2 females, same data, but 20.V.2003 (CAS, IOZ). <italic>Tengchong County</italic>: 1 female, Jietou, Datang, Dahelingganjiao, <named-content xmlns:xlink="http://www.w3.org/1999/xlink" content-type="dwc:verbatimCoordinates" xlink:type="simple">25.7394°N, 98.69630°E</named-content>, 2010 m, 14.V.2006, D.Z, Dong &amp; X.P. Wang leg. (IOZ); 3 males, same data, but 16.V.2006, D. Kavanaugh leg. (CAS, IOZ); 1 female, same data, but 15.V.2006, H.B. Liang leg. (IOZ); 2 males, 1 female, Mingguang, No. 8 Boundary Post, <named-content xmlns:xlink="http://www.w3.org/1999/xlink" content-type="dwc:verbatimCoordinates" xlink:type="simple">25.80984°N, 98.62084°E</named-content>, 2887 m, 23.V.2006, D. Kavanaugh leg. (CAS, IOZ).</p></tp:treatment-sec><tp:treatment-sec sec-type="Distribution"><title>Distribution.</title><p><xref ref-type="fig" rid="F13">Fig. 62</xref>. Subspecies <italic><tp:taxon-name>Chydaeus bedeli difficilis</tp:taxon-name></italic> was known previously from only the type series, which was collected in the Hengduan Shan (Mountains) in northwestern<!--PageBreak--> Yunnan Province, China (<xref ref-type="bibr" rid="B10">Kataev and Schmidt 2002</xref>). Based on the new records presented here,it occurs also in southeastern Xizang Autonomous Region (Medog County) and western Yunnan (in the Gaoligong Shan and Nu Shan mountains in Fugong, Gongshan, Longyang, Lushui, and Tengchong counties).</p><fig id="F13" position="float" orientation="portrait"><label>Figures 62–63.</label><caption><p> Toporelief map of southeastern Asia, illustrating localities for <italic><tp:taxon-name>Chydaeus</tp:taxon-name></italic> species <bold>62</bold> <italic><tp:taxon-name>Chydaeus bedeli</tp:taxon-name></italic> (Tschitschérine): <italic><tp:taxon-name>Chydaeus bedeli difficilis</tp:taxon-name></italic> Kataev &amp; Schmidt = red dots, <italic><tp:taxon-name>Chydaeus bedeli interjectus</tp:taxon-name></italic> Kataev &amp; Schmidt = green diamonds, and <italic><tp:taxon-name>Chydaeus bedeli vietnamensis</tp:taxon-name></italic> Kataev &amp; Schmidt = yellow squares <bold>63</bold> <italic><tp:taxon-name>Chydaeus similis</tp:taxon-name></italic> Kataev &amp; Schmidt = yellow squares and <italic><tp:taxon-name>Chydaeus irvinei</tp:taxon-name></italic> (Andrewes) = red dot. Only new records reported here are shown. Scale bar = 300 km (in 100 km increments).</p></caption><graphic xmlns:xlink="http://www.w3.org/1999/xlink" xlink:href="ZooKeys-171-039-g013.jpg" position="float" orientation="portrait" xlink:type="simple"/></fig></tp:treatment-sec><tp:treatment-sec sec-type="Habitat"><title>Habitat.</title><p> Specimens were collected in roadside and road cut open areas (<xref ref-type="fig" rid="F15">Figs 67</xref>, <xref ref-type="fig" rid="F18">72</xref>), on open, disturbed stream banks, and in other disturbed areas (<xref ref-type="fig" rid="F18">Fig. 73</xref>), hidden under stones and other debris during daylight hours and active on the soil surface at night.</p><fig id="F14" position="float" orientation="portrait"><label>Figures 64–65.</label><caption><p> Digital photographs of habitats for <italic><tp:taxon-name>Chydaeus</tp:taxon-name></italic> species <bold>64</bold> Yaojiaping, Lushui County, Yunnan Province, China, ca. 2500 m; locality for <italic><tp:taxon-name>Chydaeus satoi</tp:taxon-name></italic> Ito and <italic><tp:taxon-name>Chydaeus shunichii</tp:taxon-name></italic> Ito <bold>65</bold> Fengxue Yakou, Lushui County, Yunnan Province, China, ca. 3150 m; locality for <italic><tp:taxon-name>Chydaeus bedeli difficilis</tp:taxon-name></italic> Kataev &amp; Schmidt and <italic><tp:taxon-name>Chydaeus shunichii</tp:taxon-name></italic> Ito.</p></caption><graphic xmlns:xlink="http://www.w3.org/1999/xlink" xlink:href="ZooKeys-171-039-g014.jpg" position="float" orientation="portrait" xlink:type="simple"/></fig><fig id="F15" position="float" orientation="portrait"><label>Figures 66–67.</label><caption><p> Digital photographs of habitats for <italic><tp:taxon-name>Chydaeus</tp:taxon-name></italic> species <bold>66</bold> Shibali (6 km W), Fugong County, Yunnan Province, China, ca 2920 m; locality for <italic><tp:taxon-name>Chydaeus fugongensis</tp:taxon-name></italic> sp. n. <bold>67</bold> Shibali, Fugong County, Yunnan Province, China, ca. 2530 m; locality for <italic><tp:taxon-name>Chydaeus asetosus</tp:taxon-name></italic> sp. n. and <italic><tp:taxon-name>Chydaeus bedeli difficilis</tp:taxon-name></italic> Kataev &amp; Schmidt</p></caption><graphic xmlns:xlink="http://www.w3.org/1999/xlink" xlink:href="ZooKeys-171-039-g015.jpg" position="float" orientation="portrait" xlink:type="simple"/></fig><fig id="F16" position="float" orientation="portrait"><label>Figures 68–69.</label><caption><p> Digital photographs of habitats for <italic><tp:taxon-name>Chydaeus</tp:taxon-name></italic> species <bold>68</bold> Kongdang, Gongshan County, Yunnan Province, China, ca. 1525 m; locality for <italic><tp:taxon-name>Chydaeus andrewsi andrewsi</tp:taxon-name></italic> Schauberger <bold>69</bold> Dulong Valley N of Kongdang, Gongshan County, Yunnan Province, China, ca. 1550 m; locality for <italic><tp:taxon-name>Chydaeus andrewsi andrewsi</tp:taxon-name></italic> Schauberger and <italic><tp:taxon-name>Chydaeus obtusicollis</tp:taxon-name></italic> Schauberger.</p></caption><graphic xmlns:xlink="http://www.w3.org/1999/xlink" xlink:href="ZooKeys-171-039-g016.jpg" position="float" orientation="portrait" xlink:type="simple"/></fig><fig id="F17" position="float" orientation="portrait"><label>Figures 70–71.</label><caption><p> Digital photographs of habitats for <italic><tp:taxon-name>Chydaeus</tp:taxon-name></italic> species <bold>70</bold> Nankang Yakou, Longyang County, Yunnan Province, China, ca. 2130 m; locality for <italic><tp:taxon-name>Chydaeus andrewsi andrewsi</tp:taxon-name></italic> Schauberger, <italic><tp:taxon-name>Chydaeus convexus</tp:taxon-name></italic> Ito, and <italic><tp:taxon-name>Chydaeus salvazae</tp:taxon-name></italic> Schauberger <bold>71</bold> Danzhu Valley, Gongshan County, Yunnan Province, China, ca. 2700 m; locality for <italic><tp:taxon-name>Chydaeus semenowi</tp:taxon-name></italic> (Tschitschérine).</p></caption><graphic xmlns:xlink="http://www.w3.org/1999/xlink" xlink:href="ZooKeys-171-039-g017.jpg" position="float" orientation="portrait" xlink:type="simple"/></fig><fig id="F18" position="float" orientation="portrait"><label>Figures 72–73.</label><caption><p> Digital photographs of habitats for <italic><tp:taxon-name>Chydaeus</tp:taxon-name></italic> species <bold>72</bold> Gongshan-Dulongjiang road at Dabadi, Gongshan County, Yunnan Province, China, ca. 2470 m; locality for <italic><tp:taxon-name>Chydaeus andrewsi andrewsi</tp:taxon-name></italic> Schauberger and <italic><tp:taxon-name>Chydaeus bedeli difficilis</tp:taxon-name></italic> Kataev &amp; Schmidt <bold>73</bold> Heipu Yakou, Gongshan County, Yunnan Province, China, ca. 3340 m; locality for <italic><tp:taxon-name>Chydaeus bedeli difficilis</tp:taxon-name></italic> Kataev &amp; Schmidt.</p></caption><graphic xmlns:xlink="http://www.w3.org/1999/xlink" xlink:href="ZooKeys-171-039-g018.jpg" position="float" orientation="portrait" xlink:type="simple"/></fig><fig id="F19" position="float" orientation="portrait"><label>Figure 74.</label><caption><p> Digital photograph of landscape at Fenshuiling, Jinping County, Yunnan Province, China, ca. 2060 m; locality for <italic><tp:taxon-name>Chydaeus andrewsi kumei</tp:taxon-name></italic> Ito.</p></caption><graphic xmlns:xlink="http://www.w3.org/1999/xlink" xlink:href="ZooKeys-171-039-g019.jpg" position="float" orientation="portrait" xlink:type="simple"/></fig></tp:treatment-sec><ref-list><ref id="B10"><mixed-citation xmlns:xlink="http://www.w3.org/1999/xlink" xlink:type="simple"><person-group><name name-style="western"><surname>Kataev</surname><given-names>BM</given-names></name><name name-style="western"><surname>Schmidt</surname><given-names>J</given-names></name></person-group> (<year>2002</year>)<source> Contribution to knowledge of <italic>Chydaeus</italic> Chaudoir, 1854: Revision of the <italic>Chydaeus bedeli</italic> (Tschitschérine, 1897), <italic>Chydaeus irvinei</italic> (Andrewes, 1930), and <italic>Chydaeus semenowi</italic> (Tschitschérine, 1898) species groups from the Himalaya and China (Coleoptera, Carabidae, Harpalini). Coleoptera, Schwanfelder Coleopterologische Mitteilungen 5[2001]: 389–425.</source></mixed-citation></ref></ref-list></tp:taxon-treatment>
