# Supplementary material for: Contribution to knowledge of the genus Chydaeus in Xizang Autonomous Region [Tibet] and Yunnan Province, China (Coleoptera, Carabidae, Harpalini)
Source: Zookeys. 2012 Feb 24;(171):39–92. doi: 10.3897/zookeys.171.2306 (PMC3288682; doi:10.3897/zookeys.171.2306)
Supplement: XML Treatment for Chydaeus bedeli interjectus [file zookeys.171.2306-treatment18.xml]

<!DOCTYPE tp:taxon-treatment
  PUBLIC "-//TaxonX//DTD Taxonomic Treatment Publishing DTD v0 20100105//EN" "tax-treatment-NSO.dtd">
<tp:taxon-treatment xmlns:tp="http://www.plazi.org/taxpub"><tp:treatment-meta><mixed-citation publication-type="journal"><person-group><name><surname>Kataev</surname><given-names>Boris M.</given-names></name><name><surname>Liang</surname><given-names>Hongbin</given-names></name><name><surname>Kavanaugh</surname><given-names>David H.</given-names></name></person-group><article-title>Contribution to knowledge of the genus 
                    <italic>Chydaeus</italic> in Xizang Autonomous Region [Tibet] and Yunnan Province, China (Coleoptera, Carabidae, Harpalini)
                </article-title><source>Zookeys</source><day>24</day><month>2</month><year>2012</year><volume>2012</volume><issue>171</issue><fpage>39</fpage><lpage>92</lpage><pub-id pub-id-type="doi">10.3897/zookeys.171.2306</pub-id></mixed-citation></tp:treatment-meta><tp:nomenclature><tp:taxon-name>
                        <tp:taxon-name-part taxon-name-part-type="genus">Chydaeus</tp:taxon-name-part>
                        <tp:taxon-name-part taxon-name-part-type="species">bedeli</tp:taxon-name-part>
                        <tp:taxon-name-part taxon-name-part-type="subspecies">interjectus</tp:taxon-name-part>
                    <object-id xmlns:xlink="http://www.w3.org/1999/xlink" xlink:type="simple">http://species-id.net/wiki/Chydaeus_bedeli_interjectus</object-id>
                    </tp:taxon-name><tp:taxon-authority>Kataev &amp; Schmidt, 2002</tp:taxon-authority><xref ref-type="fig" rid="F13">Fig. 62</xref></tp:nomenclature><tp:treatment-sec sec-type="Material examined"><title>Material examined.</title><p> A total of 61 specimens (40 males and 21 females in IOZ) were examined from the following localities: <bold>China</bold>. <bold>Xizang Autonomous Region</bold>. <italic>Cona County</italic>: 2 males, Mama, 2900 m, 6.VIII.1974 (IOZ). <italic>Nyalam County</italic>: 8 males and 7 females), Nyalam, 3900 m, 13.V.1974 (IOZ); 1 male, Nyalam, Zham, 2650 m, 15.V.1966, Wang Shuyong leg. (IOZ); 8 males, 3 females, Nyalam, Zham, Quxam, 3300 m, 8.VII.1975, Huang Fusheng leg. (IOZ); 1 male, same data, but 2250 m, 17.V.1974, Wang Shuyong leg. (IOZ); 1 female, same data, but 3500 m, 21.V.1966, Wang Shuyong leg. (IOZ); 11 males, 2 females, same data, but 3300 m, 7 and 8.VII.1975 (IOZ); 3 males, 1 female, same data, but 3400 m, 7.VII.1975 (IOZ); 3 males, 1 female, same data, but 6.VII.1975 (IOZ); 1 male, same data, but 3500 m, 21.V.1966, Wang Shuyong leg. (IOZ); 1 female, same data, but 2400–3000 m, 11.V.1966, Wang Shuyong leg. (IOZ); 1 female, same data, but 3370 m, 22.V.1966, Wang Shuyong leg. (IOZ). <italic>Yadong County</italic>: 1 male, Tibet, Yadong, 30.V.1975 (IOZ); 1 female, same data, but 31.V.1975 (IOZ); 2 female, same data, but 1.VIII.1981 (IOZ); 1 male, same data, but 2800 m, 30.V.1975 (IOZ); 1 male, same data, but 2800 m, 31.V.1974 (IOZ); 1 female, same data, but 2800 m, 5.VI.1961 (IOZ).</p></tp:treatment-sec><tp:treatment-sec sec-type="Distribution"><title>Distribution.</title><p><xref ref-type="fig" rid="F13">Fig. 62</xref>. <italic><tp:taxon-name>Chydaeus bedeli interjectus</tp:taxon-name></italic> is common in the Eastern Himalaya, from the eastern part of Nepal to Bhutan (<xref ref-type="bibr" rid="B10">Kataev and Schmidt 2002</xref>). This taxon was not previously recorded from China; and new records presented here extend its known range to include the southern part Xizang Autonomous Region (Cona, Nyalam, and Yadong counties), at elevations of 2250-3900 m.</p></tp:treatment-sec><tp:treatment-sec><!--Section generated to contain objects referenced in tp:taxon-treatment.--><fig id="F13" position="float" orientation="portrait"><label>Figures 62–63.</label><caption><p> Toporelief map of southeastern Asia, illustrating localities for <italic><tp:taxon-name>Chydaeus</tp:taxon-name></italic> species <bold>62</bold> <italic><tp:taxon-name>Chydaeus bedeli</tp:taxon-name></italic> (Tschitschérine): <italic><tp:taxon-name>Chydaeus bedeli difficilis</tp:taxon-name></italic> Kataev &amp; Schmidt = red dots, <italic><tp:taxon-name>Chydaeus bedeli interjectus</tp:taxon-name></italic> Kataev &amp; Schmidt = green diamonds, and <italic><tp:taxon-name>Chydaeus bedeli vietnamensis</tp:taxon-name></italic> Kataev &amp; Schmidt = yellow squares <bold>63</bold> <italic><tp:taxon-name>Chydaeus similis</tp:taxon-name></italic> Kataev &amp; Schmidt = yellow squares and <italic><tp:taxon-name>Chydaeus irvinei</tp:taxon-name></italic> (Andrewes) = red dot. Only new records reported here are shown. Scale bar = 300 km (in 100 km increments).</p></caption><graphic xmlns:xlink="http://www.w3.org/1999/xlink" xlink:href="ZooKeys-171-039-g013.jpg" position="float" orientation="portrait" xlink:type="simple"/></fig></tp:treatment-sec><ref-list><ref id="B10"><mixed-citation xmlns:xlink="http://www.w3.org/1999/xlink" xlink:type="simple"><person-group><name name-style="western"><surname>Kataev</surname><given-names>BM</given-names></name><name name-style="western"><surname>Schmidt</surname><given-names>J</given-names></name></person-group> (<year>2002</year>)<source> Contribution to knowledge of <italic>Chydaeus</italic> Chaudoir, 1854: Revision of the <italic>Chydaeus bedeli</italic> (Tschitschérine, 1897), <italic>Chydaeus irvinei</italic> (Andrewes, 1930), and <italic>Chydaeus semenowi</italic> (Tschitschérine, 1898) species groups from the Himalaya and China (Coleoptera, Carabidae, Harpalini). Coleoptera, Schwanfelder Coleopterologische Mitteilungen 5[2001]: 389–425.</source></mixed-citation></ref></ref-list></tp:taxon-treatment>
