# Supplementary material for: Contribution to knowledge of the genus Chydaeus in Xizang Autonomous Region [Tibet] and Yunnan Province, China (Coleoptera, Carabidae, Harpalini)
Source: Zookeys. 2012 Feb 24;(171):39–92. doi: 10.3897/zookeys.171.2306 (PMC3288682; doi:10.3897/zookeys.171.2306)
Supplement: XML Treatment for Chydaeus bedeli vietnamensis [file zookeys.171.2306-treatment19.xml]

<!DOCTYPE tp:taxon-treatment
  PUBLIC "-//TaxonX//DTD Taxonomic Treatment Publishing DTD v0 20100105//EN" "tax-treatment-NSO.dtd">
<tp:taxon-treatment xmlns:tp="http://www.plazi.org/taxpub"><tp:treatment-meta><mixed-citation publication-type="journal"><person-group><name><surname>Kataev</surname><given-names>Boris M.</given-names></name><name><surname>Liang</surname><given-names>Hongbin</given-names></name><name><surname>Kavanaugh</surname><given-names>David H.</given-names></name></person-group><article-title>Contribution to knowledge of the genus 
                    <italic>Chydaeus</italic> in Xizang Autonomous Region [Tibet] and Yunnan Province, China (Coleoptera, Carabidae, Harpalini)
                </article-title><source>Zookeys</source><day>24</day><month>2</month><year>2012</year><volume>2012</volume><issue>171</issue><fpage>39</fpage><lpage>92</lpage><pub-id pub-id-type="doi">10.3897/zookeys.171.2306</pub-id></mixed-citation></tp:treatment-meta><tp:nomenclature><tp:taxon-name>
                        <tp:taxon-name-part taxon-name-part-type="genus">Chydaeus</tp:taxon-name-part>
                        <tp:taxon-name-part taxon-name-part-type="species">bedeli</tp:taxon-name-part>
                        <tp:taxon-name-part taxon-name-part-type="subspecies">vietnamensis</tp:taxon-name-part>
                    <object-id xmlns:xlink="http://www.w3.org/1999/xlink" xlink:type="simple">http://species-id.net/wiki/Chydaeus_bedeli_vietnamensis</object-id>
                    </tp:taxon-name><tp:taxon-authority>Kataev &amp; Schmidt, 2002</tp:taxon-authority><xref ref-type="fig" rid="F13">Fig. 62</xref></tp:nomenclature><tp:treatment-sec sec-type="Material examined"><title>Material examined.</title><p>A total of 6 specimens (4 males and 2 females, including 4 males and 1 female in cBL&amp;KB and ZIN and 1 male in cFED) were examined from the<!--PageBreak--> following localities: <bold>China</bold>. <bold>Yunnan.</bold> <italic>Longxiang County (District)</italic>: 1 male, ENE Lincang, <named-content xmlns:xlink="http://www.w3.org/1999/xlink" content-type="dwc:verbatimCoordinates" xlink:type="simple">23°57'36"N, 100°15'21"E</named-content>, 3340 m, 28.VI.2011, I. Belousov, I. Kabak &amp; A. Korolev leg. (ZIN). <italic>Shuangjiang County</italic>: 3 males, SSE Shuangjiang Town, <named-content xmlns:xlink="http://www.w3.org/1999/xlink" content-type="dwc:verbatimCoordinates" xlink:type="simple">23°22'32"N, 99°53'47"E</named-content> – <named-content xmlns:xlink="http://www.w3.org/1999/xlink" content-type="dwc:verbatimCoordinates" xlink:type="simple">23°22'22"N, 99°53'26"E</named-content>, 2790-2950 m, 23.VI.2011, I. Belousov, I. Kabak &amp; A. Korolev leg. (cBL&amp;KB, ZIN). <bold>Vietnam.</bold> <bold>Lao Cai Province.</bold> 1 female, 6 km W of Sa Pa, N slope of Phansipan Mt. Area, 2000–2100 m, near Tram don (base of Hoang Lien Nat. Park), <named-content xmlns:xlink="http://www.w3.org/1999/xlink" content-type="dwc:verbatimCoordinates" xlink:type="simple">22°21'N, 103°46'E</named-content>, V.2005, A.V. Abramov leg. (Exp. of Russia-Vietnam Tropical Centre) (ZIN); 1 male, Sa Pa env., ca 1600 m, V.2006, A. Anitchkin leg. (cFED).</p></tp:treatment-sec><tp:treatment-sec sec-type="Distribution"><title>Distribution.</title><p> Previously, <italic><tp:taxon-name>Chydaeus bedeli vietnamensis</tp:taxon-name></italic> was known from a single male collected in northern Vietnam (type locality: northern slope of Fansipan Mt., Sa Pa, <named-content xmlns:xlink="http://www.w3.org/1999/xlink" content-type="dwc:verbatimCoordinates" xlink:type="simple">22°17'N, 103°44'E</named-content>, 1525 m). Based on the new records reported here, this subspecies occurs also in southern Yunnan Province, China (<xref ref-type="fig" rid="F13">Fig. 62</xref>).</p></tp:treatment-sec><tp:treatment-sec sec-type="Remarks"><title>Remarks.</title><p> Specimens from Yunnan are similar in external features and male genitalia to those from Vietnam, but they are slightly smaller (body length 9.0-10.2 mm versus 10.7–10.8 mm in males from Vietnam, including the holotype) and have more markedly prominent denticles at their basal pronotal angles. We add the following mensural data to describe the Yunnan specimens and thereby expand on Kataev &amp; Schmidt’s description of this taxon: Proportions (males from Yunnan): HWmax/PWmax = 0.71–0.72; HWmin/PWmax = 0.59–0.61; PWmax/PL = 1.52–1.59; PWmax/PWmin = 1.26–1.37; EL/EW = 1.34–1.44, EL/PL = 2.62–2.85, EW/PWmax = 1.23–1.28.</p></tp:treatment-sec><tp:treatment-sec><!--Section generated to contain objects referenced in tp:taxon-treatment.--><fig id="F13" position="float" orientation="portrait"><label>Figures 62–63.</label><caption><p> Toporelief map of southeastern Asia, illustrating localities for <italic><tp:taxon-name>Chydaeus</tp:taxon-name></italic> species <bold>62</bold> <italic><tp:taxon-name>Chydaeus bedeli</tp:taxon-name></italic> (Tschitschérine): <italic><tp:taxon-name>Chydaeus bedeli difficilis</tp:taxon-name></italic> Kataev &amp; Schmidt = red dots, <italic><tp:taxon-name>Chydaeus bedeli interjectus</tp:taxon-name></italic> Kataev &amp; Schmidt = green diamonds, and <italic><tp:taxon-name>Chydaeus bedeli vietnamensis</tp:taxon-name></italic> Kataev &amp; Schmidt = yellow squares <bold>63</bold> <italic><tp:taxon-name>Chydaeus similis</tp:taxon-name></italic> Kataev &amp; Schmidt = yellow squares and <italic><tp:taxon-name>Chydaeus irvinei</tp:taxon-name></italic> (Andrewes) = red dot. Only new records reported here are shown. Scale bar = 300 km (in 100 km increments).</p></caption><graphic xmlns:xlink="http://www.w3.org/1999/xlink" xlink:href="ZooKeys-171-039-g013.jpg" position="float" orientation="portrait" xlink:type="simple"/></fig></tp:treatment-sec></tp:taxon-treatment>
