# Supplementary material for: Contribution to knowledge of the genus Chydaeus in Xizang Autonomous Region [Tibet] and Yunnan Province, China (Coleoptera, Carabidae, Harpalini)
Source: Zookeys. 2012 Feb 24;(171):39–92. doi: 10.3897/zookeys.171.2306 (PMC3288682; doi:10.3897/zookeys.171.2306)
Supplement: XML Treatment for Chydaeus similis [file zookeys.171.2306-treatment20.xml]

<!DOCTYPE tp:taxon-treatment
  PUBLIC "-//TaxonX//DTD Taxonomic Treatment Publishing DTD v0 20100105//EN" "tax-treatment-NSO.dtd">
<tp:taxon-treatment xmlns:tp="http://www.plazi.org/taxpub"><tp:treatment-meta><mixed-citation publication-type="journal"><person-group><name><surname>Kataev</surname><given-names>Boris M.</given-names></name><name><surname>Liang</surname><given-names>Hongbin</given-names></name><name><surname>Kavanaugh</surname><given-names>David H.</given-names></name></person-group><article-title>Contribution to knowledge of the genus 
                    <italic>Chydaeus</italic> in Xizang Autonomous Region [Tibet] and Yunnan Province, China (Coleoptera, Carabidae, Harpalini)
                </article-title><source>Zookeys</source><day>24</day><month>2</month><year>2012</year><volume>2012</volume><issue>171</issue><fpage>39</fpage><lpage>92</lpage><pub-id pub-id-type="doi">10.3897/zookeys.171.2306</pub-id></mixed-citation></tp:treatment-meta><tp:nomenclature><tp:taxon-name>
                        <tp:taxon-name-part taxon-name-part-type="genus">Chydaeus</tp:taxon-name-part>
                        <tp:taxon-name-part taxon-name-part-type="species">similis</tp:taxon-name-part>
                    <object-id xmlns:xlink="http://www.w3.org/1999/xlink" xlink:type="simple">http://species-id.net/wiki/Chydaeus_similis</object-id>
                    </tp:taxon-name><tp:taxon-authority>Kataev &amp; Schmidt, 2002</tp:taxon-authority><xref ref-type="fig" rid="F13">Fig. 63</xref></tp:nomenclature><tp:treatment-sec sec-type="Material examined"><title>Material examined.</title><p>A total of 19 specimens (15 males and 4 females in cBL&amp;KB and ZIN) were examined from the following localities: <bold>China. Yunnan:</bold> <italic>Xinping County</italic>: 1 female, Ailaoshan Mt. Range, W Shuitangzhen Town, <named-content xmlns:xlink="http://www.w3.org/1999/xlink" content-type="dwc:verbatimCoordinates" xlink:type="simple">24°08'24"N, 101°25'16"E</named-content>, 1940 m, 2.VI.2011, I. Belousov, I. Kabak &amp; A. Korolev leg. (cBL&amp;KB); 15 males, 3 females, SSE Shuangjiang Town, <named-content xmlns:xlink="http://www.w3.org/1999/xlink" content-type="dwc:verbatimCoordinates" xlink:type="simple">23°22'22"N, 99°54'47"E</named-content>, 2540 m, 22.VI.2011, I. Belousov, I. Kabak &amp; A. Korolev leg. (cBL&amp;KB, ZIN).</p></tp:treatment-sec><tp:treatment-sec sec-type="Distribution"><title>Distribution.</title><p> The geographical range of <italic><tp:taxon-name>Chydaeus similis</tp:taxon-name></italic> in China extends from Central Sichuan to Yunnan. In Yunnan, it had been recorded previously only from the Gang Shan (Mountains) (<xref ref-type="bibr" rid="B10">Kataev and Schmidt 2002</xref>). Based on the new records reported here (<xref ref-type="fig" rid="F13">Fig. 63</xref>), <italic><tp:taxon-name>Chydaeus similis</tp:taxon-name></italic> is more widely distributed in Yunnan.</p></tp:treatment-sec><tp:treatment-sec sec-type="Remarks"><title>Remarks.</title><p> Like the preceding species, <italic><tp:taxon-name>Chydaeus similis</tp:taxon-name></italic> belongs to the <italic>bedeli</italic> group (<xref ref-type="bibr" rid="B10">Kataev and Schmidt 2002</xref>). In specimens of <italic><tp:taxon-name>Chydaeus similis</tp:taxon-name></italic> from Yunnan, the denticles at the pronotal basal angles are small and only slightly prominent, smaller in most specimens than in Yunnan specimens of <italic><tp:taxon-name>Chydaeus bedeli vietnamensis</tp:taxon-name></italic>, members of which are very similar in habitus to <italic><tp:taxon-name>Chydaeus similis</tp:taxon-name></italic> and occur in the same area.</p></tp:treatment-sec><tp:treatment-sec><!--Section generated to contain objects referenced in tp:taxon-treatment.--><fig id="F13" position="float" orientation="portrait"><label>Figures 62–63.</label><caption><p> Toporelief map of southeastern Asia, illustrating localities for <italic><tp:taxon-name>Chydaeus</tp:taxon-name></italic> species <bold>62</bold> <italic><tp:taxon-name>Chydaeus bedeli</tp:taxon-name></italic> (Tschitschérine): <italic><tp:taxon-name>Chydaeus bedeli difficilis</tp:taxon-name></italic> Kataev &amp; Schmidt = red dots, <italic><tp:taxon-name>Chydaeus bedeli interjectus</tp:taxon-name></italic> Kataev &amp; Schmidt = green diamonds, and <italic><tp:taxon-name>Chydaeus bedeli vietnamensis</tp:taxon-name></italic> Kataev &amp; Schmidt = yellow squares <bold>63</bold> <italic><tp:taxon-name>Chydaeus similis</tp:taxon-name></italic> Kataev &amp; Schmidt = yellow squares and <italic><tp:taxon-name>Chydaeus irvinei</tp:taxon-name></italic> (Andrewes) = red dot. Only new records reported here are shown. Scale bar = 300 km (in 100 km increments).</p></caption><graphic xmlns:xlink="http://www.w3.org/1999/xlink" xlink:href="ZooKeys-171-039-g013.jpg" position="float" orientation="portrait" xlink:type="simple"/></fig></tp:treatment-sec><ref-list><ref id="B10"><mixed-citation xmlns:xlink="http://www.w3.org/1999/xlink" xlink:type="simple"><person-group><name name-style="western"><surname>Kataev</surname><given-names>BM</given-names></name><name name-style="western"><surname>Schmidt</surname><given-names>J</given-names></name></person-group> (<year>2002</year>)<source> Contribution to knowledge of <italic>Chydaeus</italic> Chaudoir, 1854: Revision of the <italic>Chydaeus bedeli</italic> (Tschitschérine, 1897), <italic>Chydaeus irvinei</italic> (Andrewes, 1930), and <italic>Chydaeus semenowi</italic> (Tschitschérine, 1898) species groups from the Himalaya and China (Coleoptera, Carabidae, Harpalini). Coleoptera, Schwanfelder Coleopterologische Mitteilungen 5[2001]: 389–425.</source></mixed-citation></ref></ref-list></tp:taxon-treatment>
